# Supplementary material for: High-resolution analysis of aberrant regions in autosomal chromosomes in human leukemia THP-1 cell line
Source: BMC Res Notes. 2009 Jul 27;2:153. doi: 10.1186/1756-0500-2-153 (PMC2729307; doi:10.1186/1756-0500-2-153)
Supplement: Additional file 1 — Aberrant regions in THP-1 cells. Regions of chromosomal aberration detected by microarray-based CGH analysis. Positions were based on the UCSC March 2006 human reference sequence (hg18) (NCBI build 36.1 reference sequence). Data in the column "Hs_hg18_CNV_20080404" and the column "Hs_hg18_miRNA_20080404" were based on the Database of Genomic Variants (variation.hg18.v4) and the miRBase Sequence Database (Release 10.1), respectively. [file 1756-0500-2-153-S1.txt]

Aberration No.	Chr	Cytoband	Start	Stop	#Probes	Amplification	Deletion	p-value	Gene Names	Hs_hg18_CNV_20080404	Hs_hg18_miRNA_20080404
1	chr1	p36.32	3637672	3650111	3	0	-0.98766	4.25E-17	TP73, KIAA0495	CNV_8246, CNV_4197, CNV_2296
2	chr1	p34.2 - p34.1	39739948	44030516	458	2.045603	0	0	BMP8A, PABPC4, HEYL, NT5C1A, HPCAL4, PPIE, PPIE, BMP8B, OXCT2, TRIT1, MYCL1, MYCL1, MFSD2, CAP1, PPT1, RLF, TMCO2, ZMPSTE24, COL9A2, SMAP2, ZNF643, ZNF642, C1orf176, ZNF684, RIMS3, NFYC, KCNQ4, CITED4, CTPS, SLFNL1, SCMH1, SCMH1, EDN2, HIVEP3, GUCA2B, GUCA2A, FOXJ3, FAM80A, ZMYND12, PPCS, LOC728621, PPIH, YBX1, CLDN19, LEPRE1, C1orf50, CCDC23, ERMAP, ERMAP, ZNF691, SLC2A1, LOC440585, EBNA1BP2, WD…	CNV_3289, CNV_5487, CNV_8322, CNV_4219, CNV_5488, CNV_9360, CNV_29578, CNV_5489, CNV_1541, CNV_5490	hsa-mir-30e, hsa-mir-30c-1
3	chr1	p34.2	40102975	41124419	117	3.621998	0	0	TRIT1, MYCL1, MYCL1, MFSD2, CAP1, PPT1, RLF, TMCO2, ZMPSTE24, COL9A2, SMAP2, ZNF643, ZNF642, C1orf176, ZNF684, RIMS3, NFYC, KCNQ4, CITED4	CNV_3289, CNV_5487, CNV_8322, CNV_4219, CNV_5488, CNV_9360, CNV_29578	hsa-mir-30e, hsa-mir-30c-1
4	chr1	p34.2	43409197	43549377	19	0.503162	0	5.21E-230	EBNA1BP2, WDR65, TMEM125, C1orf210, TIE1
5	chr1	p34.1 - p32.3	44043556	54649519	1059	0.543815	0	0	ST3GAL3, ARTN, ARTN, ARTN, ARTN, IPO13, DPH2, ATP6V0B, B4GALT2, B4GALT2, CCDC24, SLC6A9, SLC6A9, KLF17, DMAP1, PRNPIP, C1orf164, TMEM53, KIF2C, RPS8, BEST4, PLK3, TCTEX1D4, PTCH2, EIF2B3, HECTD3, UROD, ZSWIM5, HPDL, MUTYH, MUTYH, MUTYH, TOE1, TESK2, LOC126661, MMACHC, PRDX1, AKR1A1, NASP, CCDC17, GPBP1L1, TMEM69, IPP, MAST2, PIK3R3, PIK3R3, TSPAN1, POMGNT1, C1orf190, RAD54L, LRRC41, UQCRH, NSUN4,…	CNV_4220, CNV_4221, CNV_8915, CNV_22967, CNV_22817, CNV_1316, CNV_4222, CNV_30384, CNV_5491, CNV_6825, CNV_7862, CNV_5492, CNV_5493, CNV_4223, CNV_4224, CNV_3290, CNV_4225, CNV_2306, CNV_9882, CNV_5196, CNV_5494, CNV_3291, CNV_31621
6	chr1	p32.3	53676279	54649519	119	0.865907	0	8.37E-61	DMRTB1, GLIS1, TMEM48, YIPF1, DIO1, C1orf41, LRRC42, LDLRAD1, TMEM59, C1orf83, CDCP2, LOC606495, MRPL37, SSBP3, SSBP3	CNV_3291, CNV_31621
7	chr1	p21.1 - p11.2	106522719	121052594	1229	1.026207	0	0	PRMT6, NTNG1, NTNG1, VAV3, VAV3, SLC25A24, SLC25A24, FAM102B, C1orf59, C1orf59, PRPF38B, FNDC7, STXBP3, C1orf62, GPSM2, CLCC1, WDR47, TAF13, C1orf119, C1orf194, KIAA1324, SARS, CELSR2, PSRC1, MYBPHL, SORT1, PSMA5, SYPL2, ATXN7L2, CYB561D1, AMIGO1, GPR61, GNAI3, GNAT2, AMPD2, AMPD2, AMPD2, GSTM4, GSTM4, GSTM2, GSTM1, GSTM5, GSTM3, EPS8L3, CSF1, CSF1, CSF1, AHCYL1, FAM40A, ALX3, UBL4B, SLC6A17, KCN…	CNV_3303, CNV_2317, CNV_31643, CNV_0384, CNV_3304, CNV_2318, CNV_6770, CNV_4240, CNV_3305, CNV_6771, CNV_6772, CNV_30395, CNV_31644, CNV_30396, CNV_2049, CNV_30397, CNV_30398, CNV_30399, CNV_23334, CNV_9889, CNV_4241, CNV_6773, CNV_8922, CNV_22533, CNV_5509, CNV_6774, CNV_30400, CNV_0385, CNV_1549, CNV_23202, CNV_0343, CNV_6775, CNV_6776, CNV_9890, CNV_31645, CNV_1320, CNV_1321, CNV_1550, CNV_936…	hsa-mir-197, hsa-mir-942
8	chr1	q21.1 - q44	142721064	246169231	8798	0.507165	0	0	PPIAL4, NBPF20, PDE4DIP, PDE4DIP, PDE4DIP, PDE4DIP, PDE4DIP, SEC22B, NOTCH2NL, HFE2, TXNIP, POLR3GL, ANKRD34A, LIX1L, RBM8A, PEX11B, ITGA10, ANKRD35, PIAS3, NUDT17, POLR3C, ZNF364, CD160, PDZK1, GPR89A, GPR89C, NBPF11, LOC728912, FAM108A3, PRKAB2, FMO5, CHD1L, BCL9, ACP6, GJA5, GJA5, GJA8, GPR89B, GPR89C, NBPF11, LOC728912, PPIAL4, NBPF14, NBPF10, NBPF15, NBPF16, NBPF16, PPIAL4, FCGR1A, HIST2H2BF…	CNV_3310, CNV_0684, CNV_31649, CNV_2324, CNV_30413, CNV_4248, CNV_30414, CNV_31650, CNV_30415, CNV_30416, CNV_31651, CNV_30417, CNV_23250, CNV_0387, CNV_0260, CNV_31652, CNV_23199, CNV_22850, CNV_8288, CNV_6780, CNV_30418, CNV_0685, CNV_4249, CNV_22945, CNV_23251, CNV_22602, CNV_23009, CNV_5514, CNV_2050, CNV_1553, CNV_4250, CNV_30419, CNV_4251, CNV_5199, CNV_4252, CNV_23035, CNV_0388, CNV_0389, …	hsa-mir-554, hsa-mir-190b, hsa-mir-92b, hsa-mir-555, hsa-mir-9-1, hsa-mir-765, hsa-mir-556, hsa-mir-921, hsa-mir-557, hsa-mir-214, hsa-mir-199a-2, hsa-mir-488, hsa-mir-181b-1, hsa-mir-181a-1, hsa-mir-1231, hsa-mir-135b, hsa-mir-29c, hsa-mir-29b-2, hsa-mir-205, hsa-mir-215, hsa-mir-194-1
9	chr1	q21.1 - q21.3	142730008	150394377	520	0.604482	0	1.10E-26	PPIAL4, NBPF20, PDE4DIP, PDE4DIP, PDE4DIP, PDE4DIP, PDE4DIP, SEC22B, NOTCH2NL, HFE2, TXNIP, POLR3GL, ANKRD34A, LIX1L, RBM8A, PEX11B, ITGA10, ANKRD35, PIAS3, NUDT17, POLR3C, ZNF364, CD160, PDZK1, GPR89A, GPR89C, NBPF11, LOC728912, FAM108A3, PRKAB2, FMO5, CHD1L, BCL9, ACP6, GJA5, GJA5, GJA8, GPR89B, GPR89C, NBPF11, LOC728912, PPIAL4, NBPF14, NBPF10, NBPF15, NBPF16, NBPF16, PPIAL4, FCGR1A, HIST2H2BF…	CNV_3310, CNV_0684, CNV_31649, CNV_2324, CNV_30413, CNV_4248, CNV_30414, CNV_31650, CNV_30415, CNV_30416, CNV_31651, CNV_30417, CNV_23250, CNV_0387, CNV_0260, CNV_31652, CNV_23199, CNV_22850, CNV_8288, CNV_6780, CNV_30418, CNV_0685, CNV_4249, CNV_22945, CNV_23251, CNV_22602, CNV_23009, CNV_5514, CNV_2050, CNV_1553, CNV_4250, CNV_30419, CNV_4251, CNV_5199, CNV_4252, CNV_23035, CNV_0388, CNV_0389, …	hsa-mir-554
10	chr1	q21.1	142782886	144337794	66	0.770922	0	9.07E-11	PPIAL4, NBPF20, PDE4DIP, PDE4DIP, PDE4DIP, PDE4DIP, PDE4DIP, SEC22B, NOTCH2NL, HFE2, TXNIP, POLR3GL, ANKRD34A, LIX1L, RBM8A, PEX11B, ITGA10, ANKRD35, PIAS3, NUDT17, POLR3C, ZNF364	CNV_3310, CNV_0684, CNV_31649, CNV_2324, CNV_30413, CNV_4248, CNV_30414, CNV_31650, CNV_30415, CNV_30416, CNV_31651, CNV_30417, CNV_23250, CNV_0387, CNV_0260, CNV_31652, CNV_23199, CNV_22850, CNV_8288, CNV_6780, CNV_30418, CNV_0685, CNV_4249, CNV_22945, CNV_23251, CNV_22602, CNV_23009, CNV_5514, CNV_2050, CNV_1553, CNV_4250, CNV_30419, CNV_4251, CNV_5199, CNV_4252, CNV_23035, CNV_0388, CNV_0389, …
11	chr1	q21.3 - q23.1	151492465	155461737	554	0.672441	0	1.59E-76	LOR, PGLYRP3, PGLYRP4, S100A9, S100A12, S100A8, S100A7A, S100A7L2, S100A7, S100A6, S100A5, S100A4, S100A4, S100A3, S100A2, S100A16, S100A14, S100A13, S100A13, S100A13, S100A13, S100A13, S100A1, C1orf77, SNAPIN, ILF2, NPR1, INTS3, SLC27A3, GATAD2B, DENND4B, CRTC2, SLC39A1, CREB3L4, JTB, RAB13, RPS27, NUP210L, TPM3, TPM3, C1orf189, C1orf43, UBAP2L, HAX1, AQP10, ATP8B2, ATP8B2, IL6R, SHE, TDRD10, UB…	CNV_6787, CNV_5526, CNV_6788, CNV_23272, CNV_3315, CNV_4257, CNV_30441, CNV_30442, CNV_30443, CNV_30444, CNV_6789, CNV_0395, CNV_0396, CNV_22504, CNV_23341	hsa-mir-190b, hsa-mir-92b, hsa-mir-555, hsa-mir-9-1, hsa-mir-765
12	chr1	q23.3	159371434	159467783	23	1.223652	0	2.18E-52	UFC1, USP21, PPOX, B4GALT3, ADAMTS4, NDUFS2, FCER1G, APOA2, TOMM40L, NR1I3	CNV_6790
13	chr1	q23.3	159749409	159913346	12	0.894192	0	2.31E-10	FCGR2A, HSPA6, FCGR3A, FCGR2C, FCGR3B, FCGR2B	CNV_2329, CNV_4258, CNV_3316, CNV_8082, CNV_8335, CNV_31666, CNV_6791, CNV_22934, CNV_9375, CNV_22935, CNV_5529, CNV_9376, CNV_0261, CNV_1339
14	chr1	q41 - q44	215242863	246118047	2502	0.719633	0	0	ESRRG, GPATCH2, SPATA17, RRP15, TGFB2, LYPLAL1, SLC30A10, EPRS, BPNT1, IARS2, RAB3GAP2, MARK1, C1orf115, MOSC2, MOSC1, HLX, DUSP10, DUSP10, HHIPL2, TAF1A, MIA3, C1orf80, C1orf58, FLJ43505, DISP1, TLR5, SUSD4, SUSD4, C1orf65, CAPN2, TP53BP2, FBXO28, DEGS1, NVL, CNIH4, WDR26, CNIH3, C1orf67, LBR, LBR, ENAH, SRP9, EPHX1, TMEM63A, LEFTY1, PYCR2, LEFTY2, C1orf55, H3F3A, ACBD3, MIXL1, LIN9, PARP1, C1or…	CNV_7992, CNV_4270, CNV_0399, CNV_23170, CNV_6809, CNV_31686, CNV_8934, CNV_7971, CNV_23352, CNV_23353, CNV_5552, CNV_5553, CNV_3330, CNV_30455, CNV_31687, CNV_31688, CNV_9389, CNV_2348, CNV_3331, CNV_31689, CNV_30456, CNV_31690, CNV_5554, CNV_3332, CNV_3333, CNV_8347, CNV_30457, CNV_2349, CNV_5555, CNV_23354, CNV_6811, CNV_6812, CNV_29848, CNV_29849, CNV_5556, CNV_5557, CNV_5558, CNV_5559, CNV_5…	hsa-mir-215, hsa-mir-194-1
15	chr1	q42.13	225261309	225886429	70	0.59938	0	4.86E-13	CDC42BPA, ZNF678	CNV_6811
16	chr1	q43	235127372	240986265	461	0.574077	0	3.43E-51	MTR, RYR2, ZP4, CHRM3, FMN2, GREM2, RGS7, FH, KMO, OPN3, CHML, WDR64, EXO1, MAP1LC3C, PLD5	CNV_9390, CNV_30461, CNV_8349, CNV_2352, CNV_3336, CNV_30462, CNV_2353, CNV_8350, CNV_31694, CNV_5201, CNV_31695, CNV_22837, CNV_5566, CNV_0982, CNV_9915, CNV_5567, CNV_3337, CNV_2354, CNV_8351, CNV_5568, CNV_0262, CNV_31696, CNV_8352
17	chr1	q44	246177518	246598054	59	0	-0.585602	1.75E-93	OR2L13, OR2L8, OR2AK2, OR2L2, OR2L3, OR2M5, OR2M2, OR2M3, OR2M4, OR2T33, OR2T12, OR2M7, OR14C36, OR2T4	CNV_6816, CNV_3339, CNV_8353, CNV_2358, CNV_8354, CNV_31701, CNV_8935, CNV_31702, CNV_3340, CNV_8355
18	chr1	q44	246606160	247190918	64	0.707268	0	3.25E-157	OR2T6, OR2T1, OR2T2, OR2T3, OR2T5, OR2G6, OR2T29, OR2T34, OR2T10, OR2T11, OR2T35, OR2T27, OR14I1, LOC646627, SH3BP5L, ZNF672, ZNF692, PGBD2	CNV_8354, CNV_8935, CNV_3340, CNV_8355, CNV_30465, CNV_31703, CNV_23361, CNV_23362, CNV_33929, CNV_2359, CNV_8080, CNV_8081, CNV_31704, CNV_6817, CNV_30466, CNV_30467, CNV_0263, CNV_0017, CNV_5571, CNV_2056, CNV_6818, CNV_31705, CNV_1025, CNV_30468, CNV_30469, CNV_6819, CNV_31706, CNV_6820
19	chr2	p24.1	20265242	20288527	5	0.52011	0	2.98E-11	SDC1, SDC1
20	chr3	p26.3	1120084	1212917	11	0	-0.833254	8.62E-35	CNTN6	CNV_8253, CNV_7421, CNV_5209, CNV_5210
21	chr3	p22.1	42688202	42898197	31	0.541474	0	6.33E-11	KBTBD5, HHATL, CCDC13, HIGD1A, HIGD1A, CCBP2, CYP8B1	CNV_6174, CNV_23013, CNV_23685
22	chr3	q13.33	121032012	121053547	4	0	-0.78798	1.11E-21	GSK3B	CNV_0035
23	chr3	q26.1	163997028	164101976	8	0	-3.817441	3.54E-167		CNV_8220, CNV_30185, CNV_4359, CNV_3461, CNV_0563, CNV_1649, CNV_31126, CNV_7377, CNV_32529, CNV_4360, CNV_1377, CNV_23278, CNV_4361
24	chr3	q29	196904149	196933517	6	1.270633	0	2.26E-19	MUC20	CNV_2491, CNV_32549, CNV_3472, CNV_0696, CNV_2064, CNV_7399, CNV_4366, CNV_31136, CNV_0568, CNV_7969, CNV_8111, CNV_8439, CNV_1383	hsa-mir-570
25	chr4	q13.2	69057535	69166014	11	0	-2.362732	1.68E-93	UGT2B17	CNV_3499, CNV_2524, CNV_31177, CNV_7448, CNV_23279, CNV_1082, CNV_1083, CNV_1388, CNV_1389, CNV_1390, CNV_1084, CNV_1085, CNV_1391, CNV_1392, CNV_1087
26	chr4	q13.2	69138837	69166014	4	0	-5.754471	1.76E-28		CNV_3499, CNV_2524, CNV_31177, CNV_7448, CNV_23279, CNV_1082, CNV_1083, CNV_1084, CNV_1085, CNV_1392, CNV_1087
27	chr4	q34.3	182290094	182317374	3	0	-1.105264	2.35E-14
28	chr4	q34.3 - q35.1	182336611	182614113	9	0	-6.675501	1.35E-175		CNV_6365, CNV_6366
29	chr4	q35.1	182640707	182761044	4	0	-1.231796	1.01E-21
30	chr4	q35.2	188322941	188475734	11	0	-1.466906	5.06E-73		CNV_8281, CNV_7437, CNV_8468
31	chr5	p15.33	124704	1836752	186	0.574667	0	1.80E-59	PLEKHG4B, LOC389257, CCDC127, SDHA, PDCD6, AHRR, LOC116349, EXOC3, SLC9A3, CEP72, TPPP, ZDHHC11, BRD9, BRD9, TRIP13, NKD2, SLC12A7, SLC6A19, SLC6A18, TERT, CLPTM1L, SLC6A3, LPCAT1	CNV_3536, CNV_8470, CNV_31215, CNV_32687, CNV_23749, CNV_23755, CNV_8271, CNV_31216, CNV_32688, CNV_32689, CNV_23761, CNV_4228, CNV_4427, CNV_8476, CNV_32690, CNV_31217, CNV_4428, CNV_0704, CNV_2077, CNV_3537, CNV_0705, CNV_2078, CNV_32691, CNV_2564, CNV_0706, CNV_2079, CNV_8474, CNV_10086, CNV_7503, CNV_31218, CNV_32692, CNV_8471, CNV_8472, CNV_8473, CNV_22931, CNV_7997, CNV_9013, CNV_22643, CNV…
32	chr5	p15.32	5533638	5716205	8	0	-0.692406	1.55E-34	KIAA0947	CNV_3540
33	chr5	q21.3	106983977	107019574	5	0	-0.936443	9.29E-32	EFNA5
34	chr5	q31.3	140203240	140216724	4	0	-0.592871	1.99E-20	PCDHA1, PCDHA2, PCDHA3, PCDHA4, PCDHA5, PCDHA6, PCDHA7, PCDHA8, PCDHA8, PCDHA9, PCDHA9, PCDHA10, PCDHA10	CNV_3578, CNV_7473, CNV_23281, CNV_31249, CNV_1701
35	chr6	p25.3 - p21.33	107883	31598902	2795	0	-0.640927	0	DUSP22, IRF4, EXOC2, HUS1B, FOXQ1, FOXF2, FOXC1, GMDS, C6orf195, MYLK4, WRNIP1, SERPINB1, SERPINB9, SERPINB6, NQO2, FAM136B, RIPK1, BPHL, TUBB2A, TUBB2B, SLC22A23, SLC22A23, C6orf145, FAM50B, PRPF4B, C6orf146, C6orf201, PECI, CDYL, CDYL, RPP40, LYRM4, FARS2, NRN1, F13A1, LY86, RREB1, RREB1, SSR1, CAGE1, RIOK1, RIOK1, DSP, C6orf151, BMP6, TXNDC5, TXNDC5, MUTED, EEF1E1, SLC35B3, OFCC1, TFAP2A, TFAP…	CNV_3593, CNV_0070, CNV_0071, CNV_8157, CNV_8505, CNV_32768, CNV_0284, CNV_30226, CNV_30225, CNV_2614, CNV_8047, CNV_7550, CNV_31265, CNV_32769, CNV_0374, CNV_4483, CNV_1121, CNV_33939, CNV_30227, CNV_30228, CNV_2615, CNV_10138, CNV_4484, CNV_7554, CNV_2616, CNV_2617, CNV_7577, CNV_7578, CNV_5389, CNV_5390, CNV_5223, CNV_0072, CNV_6474, CNV_4485, CNV_6475, CNV_10139, CNV_2618, CNV_8506, CNV_7584,…	hsa-mir-548a-1, hsa-mir-877
36	chr6	p22.3 - p22.2	18549970	24461968	358	0	-0.760493	2.24E-24	RNF144B, ID4, MBOAT1, E2F3, CDKAL1, SOX4, PRL, HDGFL1, NRSN1, DCDC2	CNV_7924, CNV_0285, CNV_32771, CNV_1705, CNV_1420, CNV_22787, CNV_5038, CNV_6481, CNV_10143, CNV_1122, CNV_6482, CNV_10144, CNV_5388, CNV_4487, CNV_7551, CNV_7552, CNV_7553	hsa-mir-548a-1
37	chr6	p21.33 - q11.1	31611011	62736322	2654	0.905755	0	0	BAT1, ATP6V1G2, NFKBIL1, LTA, TNF, LTB, LST1, LST1, NCR3, AIF1, AIF1, BAT2, BAT3, BAT3, APOM, C6orf47, BAT4, CSNK2B, LY6G5B, LY6G5C, BAT5, C6orf21, LY6G6D, LY6G6C, C6orf25, DDAH2, CLIC1, MSH5, C6orf26, C6orf27, VARS, LSM2, HSPA1L, HSPA1A, HSPA1B, C6orf48, NEU1, SLC44A4, EHMT2, ZBTB12, C2, CFB, RDBP, SKIV2L, DOM3Z, STK19, C4A, C4B, STK19, C4A, C4B, CYP21A2, TNXB, TNXB, CREBL1, FKBPL, PRRT1, PPT2, …	CNV_2625, CNV_31277, CNV_3602, CNV_32784, CNV_4492, CNV_0599, CNV_31278, CNV_32785, CNV_7565, CNV_0600, CNV_0364, CNV_32786, CNV_32787, CNV_32788, CNV_7566, CNV_3603, CNV_4493, CNV_7567, CNV_32789, CNV_31279, CNV_31280, CNV_4767, CNV_23237, CNV_32790, CNV_32791, CNV_23801, CNV_1709, CNV_32792, CNV_23802, CNV_6759, CNV_6761, CNV_32793, CNV_32794, CNV_7568, CNV_23283, CNV_32795, CNV_6764, CNV_32796…	hsa-mir-1236, hsa-mir-219-1, hsa-mir-586, hsa-mir-206, hsa-mir-133b
38	chr6	p21.33 - p21.2	31611011	38040562	810	1.027201	0	2.74E-56	BAT1, ATP6V1G2, NFKBIL1, LTA, TNF, LTB, LST1, LST1, NCR3, AIF1, AIF1, BAT2, BAT3, BAT3, APOM, C6orf47, BAT4, CSNK2B, LY6G5B, LY6G5C, BAT5, C6orf21, LY6G6D, LY6G6C, C6orf25, DDAH2, CLIC1, MSH5, C6orf26, C6orf27, VARS, LSM2, HSPA1L, HSPA1A, HSPA1B, C6orf48, NEU1, SLC44A4, EHMT2, ZBTB12, C2, CFB, RDBP, SKIV2L, DOM3Z, STK19, C4A, C4B, STK19, C4A, C4B, CYP21A2, TNXB, TNXB, CREBL1, FKBPL, PRRT1, PPT2, …	CNV_2625, CNV_31277, CNV_3602, CNV_32784, CNV_4492, CNV_0599, CNV_31278, CNV_32785, CNV_7565, CNV_0600, CNV_0364, CNV_32786, CNV_32787, CNV_32788, CNV_7566, CNV_3603, CNV_4493, CNV_7567, CNV_32789, CNV_31279, CNV_31280, CNV_4767, CNV_23237, CNV_32790, CNV_32791, CNV_23801, CNV_1709, CNV_32792, CNV_23802, CNV_6759, CNV_6761, CNV_32793, CNV_32794, CNV_7568, CNV_23283, CNV_32795, CNV_6764, CNV_32796…	hsa-mir-1236, hsa-mir-219-1
39	chr6	p21.2	39515038	40557431	83	0.739132	0	3.55E-13	KIF6, DAAM2, MOCS1, MOCS1, MOCS1, LRFN2	CNV_6490
40	chr6	p21.1	41722329	44758671	373	1.033446	0	9.95E-30	MDFI, TFEB, PGC, FRS3, PRICKLE4, USP49, MED20, BYSL, CCND3, TAF8, GUCA1A, GUCA1B, MRPS10, TRERF1, UBR2, PRPH2, TBCC, KIAA0240, RPL7L1, LOC441150, PTCRA, CNPY3, GNMT, PEX6, PPP2R5D, MEA1, KLHDC3, C6orf153, CUL7, MRPL2, KLC4, KLC4, KLC4, KLC4, PTK7, SRF, PARC, C6orf108, TTBK1, SLC22A7, CRIP3, ZNF318, ABCC10, DLK2, DLK2, TJAP1, C6orf154, YIPF3, POLR1C, POLR1C, XPO5, POLH, GTPBP2, MAD2L1BP, MAD2L1BP,…	CNV_3609, CNV_2626, CNV_31286, CNV_9530, CNV_10150, CNV_23805
41	chr6	p21.1 - q11.1	45028501	62736322	1108	0.801102	0	1.85E-60	SUPT3H, SUPT3H, RUNX2, RUNX2, CLIC5, CLIC5, ENPP4, ENPP5, RCAN2, CYP39A1, SLC25A27, TDRD6, PLA2G7, MEP1A, GPR116, GPR116, GPR110, GPR110, TNFRSF21, CD2AP, GPR111, GPR115, OPN5, OPN5, C6orf138, MUT, CENPQ, RHAG, CRISP2, CRISP3, PGK2, CRISP1, DEFB114, DEFB113, DEFB110, DEFB111, DEFB112, TFAP2D, TFAP2B, PKHD1, PKHD1, IL17A, IL17F, MCM3, PAQR8, EFHC1, TRAM2, TMEM14A, GSTA2, GSTA1, GSTA5, GSTA3, GSTA4…	CNV_3610, CNV_2627, CNV_2628, CNV_0078, CNV_6491, CNV_7816, CNV_3611, CNV_31287, CNV_0718, CNV_2629, CNV_4494, CNV_4495, CNV_8514, CNV_22822, CNV_10151, CNV_3612, CNV_7579, CNV_32801, CNV_3613, CNV_6492, CNV_6493, CNV_22759, CNV_6494, CNV_8515, CNV_2630, CNV_2631, CNV_32802, CNV_10152, CNV_32803, CNV_3614, CNV_31288, CNV_8516, CNV_1421, CNV_2632, CNV_1712, CNV_22719, CNV_6495, CNV_3615, CNV_9531,…	hsa-mir-586, hsa-mir-206, hsa-mir-133b
42	chr6	p12.2 - p12.1	51803382	53674032	191	0.921504	0	7.21E-15	PKHD1, PKHD1, IL17A, IL17F, MCM3, PAQR8, EFHC1, TRAM2, TMEM14A, GSTA2, GSTA1, GSTA5, GSTA3, GSTA4, ICK, FBXO9, FBXO9, FBXO9, GCM1, ELOVL5, GCLC, KLHL31	CNV_22759, CNV_6494, CNV_8515, CNV_2630, CNV_2631, CNV_32802, CNV_10152, CNV_32803	hsa-mir-206, hsa-mir-133b
43	chr6	q11.1 - q27	62757919	170867596	7813	0.805793	0	0	KHDRBS2, GLULD1, PTP4A1, PHF3, EGFL11, BAI3, LMBRD1, COL19A1, COL9A1, COL9A1, FAM135A, C6orf57, SMAP1, B3GAT2, OGFRL1, RIMS1, KCNQ5, KHDC1, DPPA5, C6orf221, OOEP, DDX43, C6orf150, MTO1, EEF1A1, SLC17A5, CD109, COL12A1, COX7A2, TMEM30A, FILIP1, SENP6, MYO6, IMPG1, HTR1B, IRAK1BP1, PHIP, HMGN3, LCA5, LCA5, SH3BGRL2, ELOVL4, TTK, BCKDHB, FAM46A, IBTK, TPBG, UBE2CBP, DOPEY1, PGM3, RWDD2A, ME1, PRSS35…	CNV_7580, CNV_10153, CNV_0289, CNV_32808, CNV_31290, CNV_3617, CNV_8519, CNV_2633, CNV_9532, CNV_2634, CNV_7581, CNV_0082, CNV_23806, CNV_22573, CNV_6498, CNV_9533, CNV_0083, CNV_9534, CNV_6499, CNV_23807, CNV_6500, CNV_29768, CNV_7872, CNV_2635, CNV_32809, CNV_9535, CNV_30233, CNV_5391, CNV_2636, CNV_7582, CNV_8046, CNV_10154, CNV_30234, CNV_5224, CNV_30235, CNV_30236, CNV_2637, CNV_2638, CNV_11…	hsa-mir-30c-2, hsa-mir-30a, hsa-mir-587, hsa-mir-548b, hsa-mir-588, hsa-mir-548a-2
44	chr6	q14.1	79609835	80042548	40	1.254411	0	4.82E-36	IRAK1BP1, PHIP, HMGN3
45	chr6	q15 - q16.3	91305282	104714550	680	0.723241	0	8.76E-25	MAP3K7, MAP3K7, EPHA7, MANEA, FUT9, KIAA0776, FHL5, GPR63, C6orf66, KLHL32, C6orf167, POU3F2, FBXL4, C6orf168, COQ3, SFRS18, USP45, CCNC, PRDM13, MCHR2, MCHR2, SIM1, ASCC3, ASCC3, GRIK2	CNV_4501, CNV_8524, CNV_5392, CNV_9038, CNV_4502, CNV_9542, CNV_2648, CNV_7908, CNV_30242, CNV_10162, CNV_32826, CNV_1134, CNV_1716, CNV_2649, CNV_6504, CNV_10163, CNV_5393, CNV_3629, CNV_32827, CNV_32828, CNV_8074, CNV_9039, CNV_5394, CNV_5225, CNV_23817, CNV_23818, CNV_22653, CNV_8525, CNV_7511, CNV_32829, CNV_1135, CNV_1136, CNV_23778, CNV_3630, CNV_7512, CNV_0602, CNV_3631, CNV_23220, CNV_312…
46	chr6	q21	106233632	111720035	497	0.911159	0	8.05E-28	PRDM1, PRDM1, ATG5, AIM1, RTN4IP1, QRSL1, C6orf203, KIAA1553, PDSS2, SOBP, SCML4, SEC63, OSTM1, NR2E1, SNX3, LACE1, FOXO3, FOXO3, ARMC2, SESN1, C6orf182, C6orf182, CD164, PPIL6, SMPD2, MICAL1, ZBTB24, C6orf224, FLJ42177, C6orf199, FIG4, GPR6, WASF1, CDC40, C6orf186, DDO, SLC22A16, CDC2L6, AMD1, AMD1, GTF3C6, BXDC1, SLC16A10, KIAA1919	CNV_6505, CNV_29413, CNV_29417, CNV_29394, CNV_4504, CNV_6506, CNV_4505, CNV_0089, CNV_32832, CNV_2651, CNV_7516, CNV_32833, CNV_6507, CNV_22685, CNV_7517, CNV_7917	hsa-mir-587
47	chr6	q25.3	157989838	160703430	264	0.924857	0	1.76E-19	ZDHHC14, SNX9, SYNJ2, SERAC1, GTF2H5, TULP4, TMEM181, DYNLT1, SYTL3, EZR, EZR, LOC202459, RSPH3, TAGAP, TAGAP, FNDC1, SOD2, SOD2, WTAP, WTAP, WTAP, ACAT2, TCP1, MRPL18, PNLDC1, MAS1, IGF2R, SLC22A1, SLC22A2, SLC22A3	CNV_2659, CNV_31304, CNV_2660, CNV_7537, CNV_7538, CNV_7539, CNV_4513, CNV_3647, CNV_7540, CNV_32843, CNV_3648, CNV_8530, CNV_2661, CNV_9552, CNV_7541, CNV_32844, CNV_31305
48	chr7	p22.3	996692	1047907	14	0.5727	0	2.54E-12	C7orf50	CNV_8268	hsa-mir-339
49	chr7	p22.3	1548797	1552569	3	0.978588	0	3.37E-10	MAFK, TMEM184A	CNV_8268, CNV_3660, CNV_30251, CNV_30252, CNV_4521, CNV_4522
50	chr7	q31.1	110590627	110713964	16	0	-0.808764	7.65E-35	IMMP2L	CNV_9066, CNV_3698, CNV_30262, CNV_10205, CNV_5401, CNV_30263, CNV_1432, CNV_1737
51	chr8	p23.3 - q11.1	63610	47822993	3552	0.601232	0	0	OR4F21, ZNF596, ZNF596, FBXO25, C8orf42, ERICH1, DLGAP2, CLN8, ARHGEF10, KBTBD11, MYOM2, CSMD1, MCPH1, ANGPT2, AGPAT5, XKR5, DEFB1, DEFA6, DEFA4, DEFA1, LOC728358, DEFA1, LOC728358, DEFA1, LOC728358, DEFA3, DEFA5, DEFB103A, DEFB103B, SPAG11B, SPAG11B, SPAG11B, SPAG11B, DEFB104B, DEFB104A, DEFB106B, DEFB106A, DEFB105B, DEFB105A, DEFB107A, DEFB107B, DEFB107A, DEFB107B, DEFB105B, DEFB105A, DEFB106A,…	CNV_32973, CNV_4575, CNV_3716, CNV_31413, CNV_2723, CNV_8587, CNV_8280, CNV_31414, CNV_31415, CNV_31416, CNV_7693, CNV_22590, CNV_6585, CNV_7695, CNV_23088, CNV_23880, CNV_23882, CNV_10221, CNV_32974, CNV_0627, CNV_2112, CNV_32975, CNV_23867, CNV_5253, CNV_4276, CNV_5254, CNV_0294, CNV_1751, CNV_8589, CNV_3717, CNV_0731, CNV_2113, CNV_4576, CNV_32976, CNV_22651, CNV_2724, CNV_10222, CNV_5251, CNV…	hsa-mir-596, hsa-mir-597, hsa-mir-124-1, hsa-mir-598, hsa-mir-383, hsa-mir-320, hsa-mir-486
52	chr8	p23.2	3676599	5923547	172	0.855478	0	8.77E-55	CSMD1	CNV_3718, CNV_0295, CNV_2727, CNV_31418, CNV_8590, CNV_9591, CNV_22680, CNV_0969, CNV_32981, CNV_10225, CNV_9072, CNV_9073, CNV_32982, CNV_9074, CNV_1753, CNV_10226, CNV_10227, CNV_10228, CNV_5403, CNV_1439, CNV_7854, CNV_1754, CNV_32983, CNV_32984, CNV_1755, CNV_9075, CNV_32985, CNV_9076, CNV_6587, CNV_5404, CNV_30270, CNV_1756, CNV_9590, CNV_10229, CNV_9077, CNV_1179, CNV_1757, CNV_32986, CNV_3…
53	chr8	p23.1	7256029	8117471	8	0	-0.675929	1.26E-60	DEFB103A, DEFB103B, SPAG11B, SPAG11B, SPAG11B, SPAG11B, DEFB104B, DEFB104A, DEFB106B, DEFB106A, DEFB105B, DEFB105A, DEFB107A, DEFB107B, DEFB107A, DEFB107B, DEFB105B, DEFB105A, DEFB106A, DEFB106B, DEFB104B, DEFB104A, SPAG11B, SPAG11A, DEFB103B, DEFB103A, DEFB4	CNV_3719, CNV_0296, CNV_2732, CNV_0348, CNV_7702, CNV_31424, CNV_32996, CNV_4579, CNV_4580, CNV_0733, CNV_8152, CNV_8212, CNV_8593, CNV_0734, CNV_2115, CNV_9081, CNV_0354, CNV_0735, CNV_0736, CNV_2119, CNV_6589, CNV_0631, CNV_0338, CNV_0737, CNV_2117, CNV_1766, CNV_0738, CNV_2118, CNV_0739, CNV_2116, CNV_31425, CNV_32997, CNV_31426, CNV_8594
54	chr8	p21.3	21603264	23358240	231	0.762399	0	3.91E-31	GFRA2, DOK2, XPO7, XPO7, NPM2, FGF17, EPB49, EPB49, EPB49, EPB49, RAI16, NUDT18, HR, REEP4, LGI3, SFTPC, BMP1, BMP1, PHYHIP, POLR3D, PIWIL2, SLC39A14, PPP3CC, SORBS3, SORBS3, PDLIM2, PDLIM2, PDLIM2, C8orf58, KIAA1967, KIAA1967, BIN3, EGR3, PEBP4, RHOBTB2, TNFRSF10B, TNFRSF10C, TNFRSF10D, TNFRSF10A, CHMP7, LOXL2, ENTPD4	CNV_3726, CNV_31435, CNV_33027, CNV_2746, CNV_4586, CNV_30283, CNV_31436, CNV_31437, CNV_9597, CNV_9598	hsa-mir-320
55	chr8	p12	31277748	36691201	373	0.50998	0	1.01E-17	NRG1, NRG1, NRG1, NRG1, NRG1, FUT10, RBM13, C8orf41, C8orf41, RNF122, DUSP26, UNC5D	CNV_6603, CNV_6604, CNV_6605, CNV_6606, CNV_0632, CNV_6607, CNV_23206, CNV_22849, CNV_23871, CNV_31438, CNV_9090, CNV_6608, CNV_6609, CNV_9091
56	chr8	p12 - p11.23	37617535	38956114	151	0.74676	0	1.19E-17	ZNF703, ERLIN2, ERLIN2, ERLIN2, PROSC, GPR124, BRF2, RAB11FIP1, RAB11FIP1, RAB11FIP1, GOT1L1, ADRB3, EIF4EBP1, ASH2L, ASH2L, STAR, LSM1, BAG4, DDHD2, PPAPDC1B, PPAPDC1B, PPAPDC1B, WHSC1L1, WHSC1L1, LETM2, FGFR1, FGFR1, FLJ43582, TACC1, PLEKHA2, HTRA4	CNV_23872, CNV_6610, CNV_6611, CNV_1778, CNV_4589
57	chr8	p11.23 - p11.22	39356395	39505456	20	1.823785	0	5.86E-99		CNV_2749, CNV_7683, CNV_31439, CNV_1779, CNV_33030, CNV_1462, CNV_3728, CNV_1197, CNV_1463, CNV_1198, CNV_1460, CNV_1199, CNV_1200, CNV_1461, CNV_1465, CNV_1464
58	chr8	q11.1 - q24.3	47857774	146265046	7408	0.53195	0	0	KIAA0146, CEBPD, PRKDC, MCM4, UBE2V2, EFCAB1, SNAI2, C8orf22, SNTG1, PXDNL, PCMTD1, ST18, FAM150A, RB1CC1, NPBWR1, OPRK1, ATP6V1H, ATP6V1H, ATP6V1H, RGS20, RGS20, TCEA1, LYPLA1, MRPL15, SOX17, RP1, XKR4, TMEM68, TGS1, LYN, RPS20, MOS, PLAG1, CHCHD7, RDHE2, PENK, IMPAD1, FAM110B, LOC137886, CYP7A1, SDCBP, NSMAF, TOX, CA8, RAB2A, CHD7, RLBP1L1, ASPH, ASPH, ASPH, ASPH, ASPH, NKAIN3, GGH, TTPA, YTHDF…	CNV_3729, CNV_29451, CNV_29452, CNV_7689, CNV_3730, CNV_31441, CNV_6617, CNV_4591, CNV_6618, CNV_2751, CNV_8601, CNV_3731, CNV_23876, CNV_9093, CNV_2752, CNV_10252, CNV_3732, CNV_0633, CNV_33033, CNV_1201, CNV_1781, CNV_33034, CNV_4592, CNV_8602, CNV_2753, CNV_31442, CNV_9602, CNV_33035, CNV_33036, CNV_4593, CNV_33937, CNV_3733, CNV_2754, CNV_8603, CNV_33037, CNV_33038, CNV_2755, CNV_1202, CNV_33…	hsa-mir-124-2, hsa-mir-599, hsa-mir-875, hsa-mir-548a-3, hsa-mir-548d-1, hsa-mir-30b, hsa-mir-30d, hsa-mir-151, hsa-mir-937, hsa-mir-661, hsa-mir-939, hsa-mir-1234
59	chr8	q13.1	66961993	67831460	84	0.695118	0	5.59E-13	DNAJC5B, TRIM55, CRH, RRS1, ADHFE1, C8orf46, MYBL1, VCPIP1, C8orf44, SGK3
60	chr8	q22.1 - q22.3	94910486	104508948	915	0.60971	0	1.09E-29	PPM2C, CDH17, GEM, RAD54B, KIAA1429, KIAA1429, RBM35A, DPY19L4, INTS8, CCNE2, TP53INP1, C8orf38, PLEKHF2, C8orf37, GDF6, UQCRB, MTERFD1, PTDSS1, SDC2, PGCP, TSPYL5, MTDH, LAPTM4B, MATN2, RPL30, C8orf47, HRSP12, POP1, NPAL2, KCNS2, STK3, OSR2, VPS13B, VPS13B, VPS13B, VPS13B, COX6C, RGS22, FBXO43, POLR2K, SPAG1, SPAG1, RNF19A, RNF19A, ANKRD46, SNX31, PABPC1, YWHAZ, YWHAZ, ZNF706, ZNF706, GRHL2, NCA…	CNV_8204, CNV_1798, CNV_10264, CNV_23881, CNV_9097, CNV_6646, CNV_6647, CNV_2764, CNV_22610, CNV_7713, CNV_8611, CNV_3743, CNV_0299, CNV_3744, CNV_6648, CNV_8612, CNV_2765, CNV_6649, CNV_2766, CNV_33049, CNV_1799, CNV_10265, CNV_33050, CNV_7659, CNV_6650	hsa-mir-599, hsa-mir-875
61	chr8	q24.12 - q24.22	120921184	135209840	1078	0.599009	0	2.47E-26	DSCC1, DEPDC6, COL14A1, MRPL13, MTBP, SNTB1, HAS2, ZHX2, DERL1, WDR67, FAM83A, FAM83A, C8orf76, ZHX1, ATAD2, C8orf32, FBXO32, FBXO32, C8ORFK36, ANXA13, FAM91A1, FER1L6, TMEM65, TRMT12, RNF139, TATDN1, NDUFB9, MTSS1, ZNF572, SQLE, KIAA0196, NSMCE2, TRIB1, FAM84B, MYC, MLZE, FAM49B, DDEF1, ADCY8, EFR3A, OC90, KCNQ3, LRRC6, TMEM71, PHF20L1, PHF20L1, PHF20L1, TG, SLA, SLA, WISP1, WISP1, NDRG1, ST3GAL1	CNV_2770, CNV_7665, CNV_9099, CNV_0980, CNV_9608, CNV_10271, CNV_1804, CNV_23098, CNV_6660, CNV_6661, CNV_0644, CNV_23097, CNV_6662, CNV_23860, CNV_6663, CNV_22603, CNV_6664, CNV_23090, CNV_8615, CNV_4609, CNV_6665, CNV_22639, CNV_23861, CNV_6666, CNV_3748, CNV_33057, CNV_0645, CNV_6667, CNV_6668, CNV_23085, CNV_29798, CNV_6669, CNV_3749, CNV_7668, CNV_23862, CNV_0123, CNV_7669, CNV_2771, CNV_461…	hsa-mir-548d-1
62	chr8	q24.3	142085253	146050985	483	0.743268	0	3.20E-106	DENND3, SLC45A4, GPR20, PTP4A3, FLJ43860, TSNARE1, BAI1, ARC, JRK, PSCA, LY6K, C8orf55, SLURP1, LYPD2, LYNX1, LYNX1, LYNX1, LYNX1, LYNX1, LY6D, GML, CYP11B1, CYP11B2, LY6E, C8orf31, LY6H, GPIHBP1, ZFP41, GLI4, ZNF696, TOP1MT, RHPN1, MAFA, ZC3H3, GSDMDC1, C8orf73, NAPRT1, EEF1D, TIGD5, PYCRL, TSTA3, ZNF623, ZNF623, ZNF707, MAPK15, FAM83H, SCRIB, PUF60, NRBP2, EPPK1, PLEC1, PLEC1, PLEC1, PLEC1, PLE…	CNV_30286, CNV_30287, CNV_30288, CNV_30289, CNV_30290, CNV_29799, CNV_29800, CNV_30291, CNV_23863, CNV_10273, CNV_30292, CNV_30293, CNV_30294, CNV_23864, CNV_10274, CNV_10275, CNV_2778, CNV_31455, CNV_30295, CNV_30296, CNV_10276, CNV_4791, CNV_7671, CNV_22916, CNV_7672, CNV_0647, CNV_30299, CNV_7673, CNV_30300, CNV_30298, CNV_23289, CNV_30301, CNV_30297, CNV_4612, CNV_30302, CNV_0648, CNV_22871, …	hsa-mir-937, hsa-mir-661, hsa-mir-939, hsa-mir-1234
63	chr8	q24.3	144945661	145718425	111	0.87941	0	1.74E-11	SCRIB, PUF60, NRBP2, EPPK1, PLEC1, PLEC1, PLEC1, PLEC1, PLEC1, PLEC1, PLEC1, PLEC1, PARP10, GRINA, SPATC1, OPLAH, EXOSC4, GPAA1, CYC1, SHARPIN, MAF1, C8orf30A, KIAA1833, KIAA1833, SCXB, C8orf30A, BOP1, SCXB, HSF1, DGAT1, SCRT1, FBXL6, GPR172A, ADCK5, CPSF1, SLC39A4, SLC39A4, VPS28, NFKBIL2, CYHR1, KIFC2, FOXH1, PPP1R16A, GPT, MFSD3, RECQL4, LRRC14	CNV_23865, CNV_30303, CNV_30304, CNV_30305, CNV_30306, CNV_30307, CNV_10277, CNV_23290, CNV_3751, CNV_31456, CNV_33060, CNV_23291, CNV_31457, CNV_3752, CNV_4613, CNV_31458, CNV_23866, CNV_30308, CNV_30309, CNV_23292	hsa-mir-937, hsa-mir-661, hsa-mir-939, hsa-mir-1234
64	chr9	p24.3 - p11.1	152931	47002387	3107	0.53445	0	0	CBWD1, C9orf66, DOCK8, KANK1, KANK1, DMRT1, DMRT3, DMRT2, DMRT2, SMARCA2, VLDLR, KCNV2, KIAA0020, RFX3, RFX3, GLIS3, GLIS3, SLC1A1, C9orf68, PPAPDC2, CDC37L1, AK3, RCL1, JAK2, INSL6, INSL4, RLN2, RLN1, C9orf46, CD274, PDCD1LG2, KIAA1432, ERMP1, MLANA, KIAA2026, RANBP6, IL33, TPD52L3, TPD52L3, UHRF2, GLDC, JMJD2C, C9orf123, PTPRD, TYRP1, C9orf150, MPDZ, NFIB, ZDHHC21, CER1, FREM1, C9orf52, SNAPC3,…	CNV_3753, CNV_8188, CNV_8616, CNV_8617, CNV_2780, CNV_31461, CNV_9609, CNV_7738, CNV_1807, CNV_0125, CNV_33063, CNV_23900, CNV_7742, CNV_8618, CNV_10279, CNV_10280, CNV_33064, CNV_3754, CNV_7746, CNV_2781, CNV_8207, CNV_1808, CNV_10281, CNV_30310, CNV_9101, CNV_33065, CNV_9102, CNV_0126, CNV_1208, CNV_1209, CNV_1809, CNV_1210, CNV_33953, CNV_22531, CNV_3755, CNV_8619, CNV_2782, CNV_9103, CNV_1028…	hsa-mir-101-2, hsa-mir-491, hsa-mir-31, hsa-mir-876, hsa-mir-873
65	chr9	p24.3 - p24.1	193993	7396954	702	0.683011	0	1.92E-78	C9orf66, DOCK8, KANK1, KANK1, DMRT1, DMRT3, DMRT2, DMRT2, SMARCA2, VLDLR, KCNV2, KIAA0020, RFX3, RFX3, GLIS3, GLIS3, SLC1A1, C9orf68, PPAPDC2, CDC37L1, AK3, RCL1, JAK2, INSL6, INSL4, RLN2, RLN1, C9orf46, CD274, PDCD1LG2, KIAA1432, ERMP1, MLANA, KIAA2026, RANBP6, IL33, TPD52L3, TPD52L3, UHRF2, GLDC, JMJD2C	CNV_3753, CNV_8188, CNV_8616, CNV_8617, CNV_2780, CNV_31461, CNV_9609, CNV_7738, CNV_1807, CNV_0125, CNV_33063, CNV_23900, CNV_7742, CNV_8618, CNV_10279, CNV_10280, CNV_33064, CNV_3754, CNV_7746, CNV_2781, CNV_8207, CNV_1808, CNV_10281, CNV_30310, CNV_9101, CNV_33065, CNV_9102, CNV_0126, CNV_1208, CNV_1209, CNV_1809, CNV_1210, CNV_33953, CNV_22531, CNV_3755, CNV_8619, CNV_2782, CNV_9103, CNV_1028…	hsa-mir-101-2
66	chr9	p23 - p22.3	12748207	15443265	193	1.088704	0	2.88E-265	C9orf150, MPDZ, NFIB, ZDHHC21, CER1, FREM1, C9orf52, SNAPC3	CNV_5261, CNV_3762, CNV_2799, CNV_9120, CNV_30329, CNV_4615, CNV_6680, CNV_0127, CNV_22662, CNV_7833
67	chr9	p22.1 - p21.3	18655844	19908861	121	0.711126	0	1.48E-20	ADAMTSL1, ADAMTSL1, FAM154A, RRAGA, FAM29A, ADFP, DENND4C, RPS6, ASAH3L, SLC24A2	CNV_8237, CNV_31465, CNV_2803, CNV_10295
68	chr9	p21.3	21271776	22236965	95	0	-5.22319	0	IFNA5, KLHL9, IFNA6, IFNA13, IFNA2, IFNA8, IFNA1, IFNE1, MTAP, CDKN2A, CDKN2A, CDKN2B	CNV_2806, CNV_1818, CNV_8623, CNV_2807, CNV_33079	hsa-mir-31
69	chr9	p21.3	21438437	21505131	14	0	-6.24429	3.05E-10	IFNE1	CNV_8623, CNV_2807	hsa-mir-31
70	chr9	p21.3	21521075	21862731	18	0	-6.400671	5.97E-14	MTAP	CNV_33079
71	chr9	p21.3	22744847	23767417	56	0.746953	0	3.13E-14	ELAVL2	CNV_22872, CNV_7740, CNV_1819
72	chr9	p13.3	33114615	34865804	207	0.949912	0	2.02E-165	B4GALT1, SPINK4, BAG1, CHMP5, NFX1, NFX1, NFX1, AQP7, AQP3, NOL6, PRSS3, PRSS3, UBE2R2, UBAP2, WDR40A, UBAP1, KIF24, NUDT2, KIAA1161, C9orf24, C9orf24, C9orf25, DNAI1, C9orf165, CNTFR, C9orf23, DCTN3, ARID3C, OPRS1, OPRS1, GALT, IL11RA, IL11RA, CCL27, CCL19, CCL21	CNV_33088, CNV_6685, CNV_33089, CNV_0741, CNV_33090, CNV_33091, CNV_2815, CNV_9615, CNV_6686
73	chr9	p13.2 - p12	37441438	41543269	139	0.85858	0	8.44E-72	ZBTB5, POLR1E, FBXO10, C9orf105, FRMPD1, RG9MTD3, EXOSC3, EXOSC3, WDR32, MCART1, SHB, ALDH1B1, IGFBPL1, CNTNAP3, FAM75A1, FAM75A2, ZNF658B, FAM75A1, FAM75A2, FAM75A3, FAM74A3, ZNF658, FAM75A5, FAM75A7, FAM75A7, FAM75A5	CNV_2127, CNV_33092, CNV_9134, CNV_6688, CNV_2816, CNV_1824, CNV_31468, CNV_3769, CNV_1475, CNV_8116, CNV_2817, CNV_33093, CNV_31469, CNV_31470, CNV_33094, CNV_31471, CNV_9616, CNV_33095, CNV_33096, CNV_4620, CNV_2128, CNV_7745, CNV_4626, CNV_31472, CNV_0742, CNV_2131, CNV_31473, CNV_31474, CNV_33097, CNV_31475, CNV_31476, CNV_31477, CNV_4619, CNV_33098, CNV_4623, CNV_33099, CNV_33100, CNV_31478,…
74	chr9	q33.3 - q34.13	129146130	133436148	544	0.509727	0	6.96E-53	GARNL3, SLC2A8, ZNF79, RPL12, LRSAM1, LRSAM1, LRSAM1, FAM129B, FAM129B, STXBP1, C9orf117, PTRH1, TTC16, TOR2A, SH2D3C, SH2D3C, CDK9, FPGS, FPGS, ENG, AK1, ST6GALNAC6, ST6GALNAC4, PIP5KL1, DPM2, FAM102A, FAM102A, NAIF1, SLC25A25, SLC25A25, SLC25A25, SLC25A25, PTGES2, PTGES2, PTGES2, LCN2, C9orf16, CIZ1, DNM1, GOLGA2, C9orf119, TRUB2, COQ4, SLC27A4, URM1, CERCAM, ODF2, ODF2, GLE1, GLE1, SPTAN1, WDR…	CNV_6715, CNV_10310, CNV_23886, CNV_6716, CNV_6717, CNV_9623, CNV_6718, CNV_23887, CNV_9624, CNV_22622, CNV_2838, CNV_31529, CNV_6719, CNV_9625, CNV_7725, CNV_7726, CNV_3782, CNV_31530, CNV_7727, CNV_7728, CNV_7729, CNV_23888, CNV_33153, CNV_3783, CNV_9626, CNV_23889, CNV_2839, CNV_8633, CNV_1833, CNV_31531	hsa-mir-199b, hsa-mir-219-2
75	chr9	q34.2 - q34.3	135803389	140153159	535	1.016591	0	0	VAV2, BRD3, WDR5, WDR5, RXRA, COL5A1, FCN2, FCN1, OLFM1, OLFM1, KIAA0649, C9orf116, MRPS2, LCN1, OBP2A, PAEP, GLT6D1, LCN9, SOHLH1, KCNT1, CAMSAP1, UBAC1, BTBD14A, C9orf69, LHX3, LHX3, QSOX2, GPSM1, DNLZ, CARD9, SNAPC4, SDCCAG3, PMPCA, INPP5E, SEC16A, C9orf163, NOTCH1, EGFL7, EGFL7, AGPAT2, FAM69B, LCN10, LCN6, LCN8, UNQ2541, TMEM141, KIAA1984, C9orf86, LOC389813, PHPT1, MAMDC4, EDF1, EDF1, TRAF2…	CNV_23891, CNV_6722, CNV_30338, CNV_4659, CNV_30337, CNV_4660, CNV_23892, CNV_10312, CNV_30339, CNV_30340, CNV_9627, CNV_8279, CNV_8634, CNV_10313, CNV_10314, CNV_8635, CNV_30341, CNV_6723, CNV_23026, CNV_22581, CNV_6724, CNV_23893, CNV_31534, CNV_1834, CNV_30342, CNV_5265, CNV_23894, CNV_6725, CNV_6726, CNV_4661, CNV_9628, CNV_9629, CNV_30345, CNV_30343, CNV_30346, CNV_30344, CNV_4662, CNV_23079…	hsa-mir-126, hsa-mir-602
76	chr9	q34.3	136680779	137725298	132	0.876049	0	4.11E-14	COL5A1, FCN2, FCN1, OLFM1, OLFM1, KIAA0649, C9orf116, MRPS2, LCN1, OBP2A, PAEP, GLT6D1, LCN9, SOHLH1	CNV_30339, CNV_30340, CNV_9627, CNV_8279, CNV_8634, CNV_10313, CNV_10314, CNV_8635, CNV_30341, CNV_6723, CNV_23026, CNV_22581, CNV_6724, CNV_23893, CNV_31534, CNV_1834, CNV_30342, CNV_5265, CNV_23894, CNV_6725, CNV_6726, CNV_4661, CNV_9628, CNV_9629, CNV_30345
77	chr9	q34.3	138124762	139287635	180	1.14213	0	3.23E-14	BTBD14A, C9orf69, LHX3, LHX3, QSOX2, GPSM1, DNLZ, CARD9, SNAPC4, SDCCAG3, PMPCA, INPP5E, SEC16A, C9orf163, NOTCH1, EGFL7, EGFL7, AGPAT2, FAM69B, LCN10, LCN6, LCN8, UNQ2541, TMEM141, KIAA1984, C9orf86, LOC389813, PHPT1, MAMDC4, EDF1, EDF1, TRAF2, FBXW5, C8G, LCN12, PTGDS, FLJ45224, C9orf142, CLIC3, ABCA2, ABCA2, C9orf139, FUT7, NPDC1, ENTPD2, C9orf140, UAP1L1, MAN1B1, DPP7, GRIN1, LRRC26, ANAPC2, …	CNV_8279, CNV_4662, CNV_23079, CNV_0133, CNV_3785, CNV_30350, CNV_30353, CNV_30354, CNV_30355, CNV_30347, CNV_30351, CNV_30356, CNV_31535, CNV_5415, CNV_30352, CNV_29811, CNV_29810, CNV_30348, CNV_30349, CNV_10315, CNV_30357, CNV_30358, CNV_30359, CNV_7732, CNV_9631, CNV_9630, CNV_33155, CNV_23294, CNV_6727, CNV_31536, CNV_4663, CNV_6728, CNV_23895	hsa-mir-126
78	chr10	q23.31	89654755	89680176	3	0	-6.492464	3.11E-67	PTEN
79	chr10	q23.31	89688033	89707645	4	0	-1.203415	1.81E-24	PTEN
80	chr10	q26.3	133770546	135066316	171	0.520487	0	6.88E-46	JAKMIP3, DPYSL4, STK32C, LRRC27, PWWP2B, C10orf91, INPP5A, NKX6-2, C10orf92, C10orf93, GPR123, KNDC1, UTF1, VENTX, ADAM8, TUBGCP2, ZNF511, CALY, PRAP1, C10orf125, C10orf125, ECHS1, PAOX, MTG1	CNV_8262, CNV_4717, CNV_29872, CNV_29873, CNV_3827, CNV_31783, CNV_29874, CNV_4718, CNV_4719, CNV_8669, CNV_4720, CNV_3828, CNV_2895, CNV_9646, CNV_23382, CNV_3829, CNV_29875, CNV_29876, CNV_30524, CNV_4721, CNV_31784, CNV_4722, CNV_4723, CNV_29879, CNV_5272, CNV_5273, CNV_2896, CNV_30525, CNV_31785, CNV_29878, CNV_5271, CNV_8673, CNV_5270, CNV_29877, CNV_4724, CNV_5269, CNV_30526, CNV_29601, CNV…	hsa-mir-202
81	chr11	p15.4	4674328	5411506	113	0	-0.530948	2.62E-14	OR51E2, OR51F1, OR52R1, OR51F2, OR51S1, OR51T1, OR51A7, OR51G2, OR51G1, OR51A4, OR51A2, MMP26, OR51L1, OR52J3, OR52E2, OR52A4, OR52A5, OR52A1, OR51V1, HBB, HBD, HBG1, HBG2, HBE1, OR51B4, OR51B2, OR51B5, OR51B6, OR51M1, OR51Q1	CNV_1235, CNV_3835, CNV_31802, CNV_0413, CNV_2900, CNV_23184, CNV_30538, CNV_31803, CNV_22813, CNV_6917, CNV_6920, CNV_5421, CNV_2901, CNV_9174
82	chr11	p12	36589402	42847808	264	0	-0.508543	2.79E-23	C11orf74, LRRC4C	CNV_5274, CNV_30548, CNV_7902, CNV_2919, CNV_31814, CNV_7819, CNV_29604, CNV_29909, CNV_29605, CNV_2920, CNV_9655, CNV_10354, CNV_10355, CNV_4738, CNV_9182, CNV_10356, CNV_3846, CNV_2921, CNV_3847, CNV_31815, CNV_4739
83	chr11	p11.2 - q11	48487233	55626928	207	0	-0.513515	1.01E-19	FOLH1, OR4C13, OR4C12, OR4A5, OR4C46, TRIM48, OR4A16, OR4A15, OR4C15, OR4C16, OR4C11, OR4P4, OR4S2, OR4C6, OR5D13, OR5D14, OR5L1, OR5D18, OR5L2, OR5D16, SPRYD5, OR5W2, OR5I1, OR10AG1, OR5F1, OR5AS1, OR8I2	CNV_3848, CNV_9183, CNV_2922, CNV_5013, CNV_9184, CNV_23021, CNV_22552, CNV_5628, CNV_8098, CNV_31816, CNV_0147, CNV_3849, CNV_23411, CNV_31817, CNV_31818, CNV_23412, CNV_30550, CNV_31819, CNV_30551, CNV_3850, CNV_2923, CNV_10357, CNV_31820, CNV_2924, CNV_6918, CNV_30552, CNV_6919, CNV_0418, CNV_1889, CNV_8686, CNV_8687, CNV_33949, CNV_3851, CNV_8241, CNV_31821, CNV_9658, CNV_4742, CNV_2925, CNV_…
84	chr11	q11	55635935	56367120	104	0	-0.574331	4.30E-32	OR8H3, OR8J3, OR8K5, OR5J2, OR5T2, OR5T3, OR5T1, OR8H1, OR8K3, OR8K1, OR8J1, OR8U1, OR8U8, OR5R1, OR5M9, OR5M3, OR5M8, OR5M11, OR5M10, OR5M1, OR5AP2, OR5AR1, OR9G1, OR9G9, OR9G4	CNV_8690, CNV_23414, CNV_0148
85	chr11	q14.3	88143310	92011271	283	0	-0.561518	9.23E-22	GRM5, TYR, NOX4, PSMAL, LOC120126, TRIM49, LOC729384, LOC729384, NAALAD2, CHORDC1, FAT3	CNV_3861, CNV_7990, CNV_30562, CNV_6949, CNV_6950, CNV_6951, CNV_5639, CNV_3862, CNV_2943, CNV_31837, CNV_6952, CNV_30563, CNV_31838, CNV_4758, CNV_30564, CNV_31839, CNV_9669, CNV_9670, CNV_3863, CNV_30565, CNV_31840, CNV_31841, CNV_9194, CNV_2944, CNV_2945, CNV_4759, CNV_5640
86	chr11	q21 - q22.1	96210031	100052972	223	0	-0.544562	1.46E-13	CNTN5	CNV_2948, CNV_3864, CNV_9195, CNV_9196, CNV_3865, CNV_0309, CNV_29917, CNV_29918, CNV_22564, CNV_2949, CNV_9197, CNV_2950, CNV_9198, CNV_4760, CNV_2951, CNV_10375, CNV_9199, CNV_29919, CNV_6957, CNV_29920, CNV_3866, CNV_31844, CNV_2952, CNV_10376, CNV_2953
87	chr11	q23.3 - q25	117865699	134432465	1500	0.655281	0	0	MLL, TTC36, TMEM25, C11orf60, ARCN1, PHLDB1, TREH, DDX6, CXCR5, CXCR5, BCL9L, UPK2, FOXR1, CCDC84, RPS25, TRAPPC4, SLC37A4, HYOU1, VPS11, HMBS, HMBS, H2AFX, DPAGT1, C2CD2L, MIZF, ABCG4, NLRX1, PDZD3, LOC283152, CBL, MCAM, RNF26, C1QTNF5, MFRP, USP2, USP2, THY1, PVRL1, PVRL1, PVRL1, TRIM29, OAF, POU2F3, TMEM136, ARHGEF12, GRIK4, TBCEL, TECTA, SC5DL, SC5DL, SORL1, BLID, UBASH3B, CRTAM, C11orf63, C1…	CNV_6904, CNV_5648, CNV_23397, CNV_8699, CNV_9673, CNV_2958, CNV_30568, CNV_23398, CNV_5649, CNV_2959, CNV_3868, CNV_9674, CNV_22874, CNV_2960, CNV_10380, CNV_5037, CNV_6905, CNV_5650, CNV_10381, CNV_2961, CNV_10382, CNV_23400, CNV_23401, CNV_5651, CNV_5652, CNV_3869, CNV_6906, CNV_10383, CNV_2962, CNV_9200, CNV_22604, CNV_30569, CNV_2963, CNV_3870, CNV_8700, CNV_8263, CNV_4764, CNV_29921, CNV_52…	hsa-mir-125b-1, hsa-let-7a-2, hsa-mir-100
88	chr11	q23.3	117879196	119082312	166	0.848369	0	2.90E-31	MLL, TTC36, TMEM25, C11orf60, ARCN1, PHLDB1, TREH, DDX6, CXCR5, CXCR5, BCL9L, UPK2, FOXR1, CCDC84, RPS25, TRAPPC4, SLC37A4, HYOU1, VPS11, HMBS, HMBS, H2AFX, DPAGT1, C2CD2L, MIZF, ABCG4, NLRX1, PDZD3, LOC283152, CBL, MCAM, RNF26, C1QTNF5, MFRP, USP2, USP2, THY1, PVRL1, PVRL1, PVRL1	CNV_6904, CNV_5648
89	chr11	q25	130368951	134432465	364	0.527843	0	7.35E-32	HNT, HNT, OPCML, OPCML, SPATA19, IGSF9B, JAM3, NCAPD3, VPS26B, THYN1, ACAD8, GLB1L3, GLB1L2, B3GAT1	CNV_2963, CNV_3870, CNV_8700, CNV_8263, CNV_4764, CNV_29921, CNV_5280, CNV_5279, CNV_8703, CNV_8702, CNV_5278, CNV_30570, CNV_9675, CNV_2964, CNV_29608, CNV_8704, CNV_6907, CNV_29609, CNV_9676, CNV_8701, CNV_7918
90	chr12	p13.33 - p12.1	59639	21483568	2051	0	-0.619162	0	IQSEC3, SLC6A12, SLC6A12, SLC6A12, SLC6A13, JARID1A, CCDC77, B4GALNT3, NINJ2, WNK1, HSN2, RAD52, ERC1, FBXL14, WNT5B, WNT5B, ADIPOR2, CACNA2D4, LRTM2, DCP1B, CACNA1C, FKBP4, ITFG2, NRIP2, FOXM1, C12orf32, TULP3, TEAD4, TEAD4, TSPAN9, PRMT8, EFCAB4B, PARP11, CCND2, C12orf5, FGF23, FGF6, C12orf4, RAD51AP1, DYRK4, AKAP3, NDUFA9, GALNT8, KCNA6, KCNA1, KCNA5, NTF3, NTF3, TMEM16B, VWF, CD9, PLEKHG6, TN…	CNV_8191, CNV_29610, CNV_29611, CNV_2965, CNV_9201, CNV_6976, CNV_6978, CNV_3871, CNV_31851, CNV_30572, CNV_23442, CNV_30573, CNV_9677, CNV_2966, CNV_30574, CNV_1493, CNV_10384, CNV_6958, CNV_33956, CNV_22671, CNV_4765, CNV_7906, CNV_30575, CNV_10385, CNV_31852, CNV_1891, CNV_33970, CNV_0424, CNV_23437, CNV_4766, CNV_23439, CNV_0161, CNV_5653, CNV_1892, CNV_1246, CNV_6985, CNV_30576, CNV_1494, CN…	hsa-mir-200c, hsa-mir-141, hsa-mir-613, hsa-mir-614
91	chr12	p13.33	59639	1898296	210	0	-0.511446	2.14E-13	IQSEC3, SLC6A12, SLC6A12, SLC6A12, SLC6A13, JARID1A, CCDC77, B4GALNT3, NINJ2, WNK1, HSN2, RAD52, ERC1, FBXL14, WNT5B, WNT5B, ADIPOR2, CACNA2D4, LRTM2	CNV_8191, CNV_29610, CNV_29611, CNV_2965, CNV_9201, CNV_6976, CNV_6978, CNV_3871, CNV_31851, CNV_30572, CNV_23442, CNV_30573, CNV_9677, CNV_2966, CNV_30574, CNV_1493, CNV_10384, CNV_6958, CNV_33956, CNV_22671, CNV_4765, CNV_7906
92	chr12	p12.3 - p12.1	16724375	21451414	307	0	-0.781807	2.44E-37	RERGL, PIK3C2G, PLCZ1, CAPZA3, PLEKHA5, AEBP2, PDE3A, SLCO1C1, SLCO1B3, LST-3TM12, SLCO1B1, SLCO1A2, SLCO1A2, SLCO1A2, IAPP	CNV_4770, CNV_0427, CNV_30588, CNV_1249, CNV_31862, CNV_1250, CNV_1896, CNV_7922, CNV_5297, CNV_5296, CNV_5295, CNV_29615, CNV_6972, CNV_29616, CNV_29617, CNV_0162, CNV_3878, CNV_31863, CNV_31864, CNV_1897
93	chr12	q24.31	121752461	121765553	3	0.978236	0	5.46E-10	GPR109A, GPR109B	CNV_8248, CNV_5699
94	chr14	q21.2	42292249	42734696	14	0	-0.910082	1.48E-38		CNV_5321
95	chr14	q24.2	72635894	72730836	11	0.826307	0	1.17E-31	RBM25, PSEN1
96	chr14	q32.33	105856993	105881479	4	0	-1.581341	3.88E-32		CNV_8257, CNV_10460, CNV_7026, CNV_0317, CNV_22954, CNV_7027, CNV_1956, CNV_4856, CNV_0182, CNV_5771
97	chr15	q22.31	61813711	62122391	45	0.602843	0	5.27E-53	HERC1, DAPK2		hsa-mir-422a
98	chr15	q25.1	76789580	76888195	10	0.535313	0	4.40E-10	ADAMTS7	CNV_7073
99	chr16	p13.3	511580	792608	51	0.530696	0	1.34E-19	RAB11FIP3, SOLH, LOC146325, FLJ36208, PIGQ, PIGQ, RAB40C, WFIKKN1, C16orf13, C16orf14, WDR90, RHOT2, RHBDL1, STUB1, LOC339123, WDR24, FBXL16, METRN, C16orf24, CCDC78, CCDC78, HAGHL, HAGHL, NARFL, MSLN, MPFL, RPUSD1, CHTF18, GNG13	CNV_5329, CNV_8267, CNV_3987, CNV_4913, CNV_4914, CNV_29983, CNV_29984, CNV_29985, CNV_29982, CNV_29986, CNV_30732, CNV_32070, CNV_10493	hsa-mir-662
100	chr17	p13.3 - p11.2	84087	21442676	2107	0	-0.511326	0	RPH3AL, LOC400566, FAM101B, VPS53, FAM57A, GEMIN4, GLOD4, RNMTL1, NXN, TIMM22, ABR, ABR, TUSC5, YWHAE, CRK, MYO1C, MYO1C, MYO1C, SKIP, PITPNA, SLC43A2, SCARF1, RILP, PRPF8, C17orf91, C17orf91, WDR81, SERPINF2, SERPINF1, SMYD4, RPA1, RTN4RL1, DPH1, OVCA2, HIC1, HIC1, SMG6, SRR, TSR1, SGSM2, SGSM2, MNT, LOC284009, METT10D, PAFAH1B1, KIAA0664, GARNL4, OR1D5, OR1D4, OR1D2, OR1G1, OR1A2, OR1A1, OR3A2,…	CNV_8259, CNV_5332, CNV_7144, CNV_7146, CNV_23521, CNV_4020, CNV_30801, CNV_4021, CNV_3136, CNV_8832, CNV_9767, CNV_8833, CNV_23538, CNV_30018, CNV_30019, CNV_30020, CNV_4979, CNV_30802, CNV_32147, CNV_4980, CNV_30803, CNV_23540, CNV_33944, CNV_32148, CNV_30021, CNV_23518, CNV_7142, CNV_5846, CNV_9768, CNV_5847, CNV_4981, CNV_5848, CNV_2217, CNV_22843, CNV_4982, CNV_4983, CNV_8834, CNV_4984, CNV_…	hsa-mir-22, hsa-mir-132, hsa-mir-212, hsa-mir-195, hsa-mir-497, hsa-mir-324, hsa-mir-744, hsa-mir-33b
101	chr17	p13.1 - p12	10224154	15074011	336	0	-0.752975	1.97E-87	MYH8, MYH4, MYH1, MYH2, MYH2, MYH3, SCO1, C17orf48, LOC388335, LOC644139, DNAH9, DNAH9, ZNF18, MAP2K4, MYOCD, RICH2, ELAC2, HS3ST3A1, COX10, CDRT15, HS3ST3B1, FLJ45831, PMP22, PMP22, PMP22	CNV_5852, CNV_1287, CNV_32149, CNV_0494, CNV_7141, CNV_0798, CNV_2218, CNV_32150, CNV_4022, CNV_3138, CNV_9284, CNV_32151, CNV_8236, CNV_23517, CNV_1962, CNV_10511, CNV_32152	hsa-mir-744
102	chr17	q12 - q21.2	35349691	36017553	95	0.546121	0	1.18E-12	GSDM1, PSMD3, CSF3, MED24, THRA, THRA, NR1D1, MSL-1, CASC3, RAPGEFL1, WIPF2, CDC6, RARA, RARA, GJD3, TOP2A, IGFBP4, TNS4, CCR7	CNV_4035
103	chr17	q25.1 - q25.3	69584895	78189989	984	0.503366	0	3.14E-58	RPL38, TTYH2, TTYH2, DNAI2, KIF19, LOC388419, GPR142, GPRC5C, GPRC5C, CD300A, CD300LB, CD300C, LOC100131439, C17orf77, CD300E, RAB37, CD300LF, RAB37, SLC9A3R1, NAT9, TMEM104, GRIN2C, FDXR, FADS6, USH1G, OTOP2, OTOP3, C17orf28, CDR2L, ICT1, ATP5H, KCTD2, SLC16A5, ARMC7, NT5C, HN1, HN1, SUMO2, NUP85, GGA3, MRPS7, MIF4GD, SLC25A19, GRB2, GRB2, KIAA0195, CASKIN2, TSEN54, LLGL2, LLGL2, RECQL5, RECQL5,…	CNV_5336, CNV_8245, CNV_8852, CNV_7171, CNV_5029, CNV_5030, CNV_5881, CNV_30023, CNV_30024, CNV_30025, CNV_29672, CNV_5031, CNV_30026, CNV_10519, CNV_10520, CNV_5032, CNV_4047, CNV_30849, CNV_30850, CNV_23318, CNV_5882, CNV_30027, CNV_5033, CNV_0212, CNV_30028, CNV_30029, CNV_5034, CNV_30030, CNV_10521, CNV_3153, CNV_5035, CNV_29673, CNV_9777, CNV_29674, CNV_29675, CNV_0807, CNV_2233, CNV_30851, …	hsa-mir-636, hsa-mir-657, hsa-mir-338
104	chr17	q25.3	76680753	77646596	120	0.637252	0	2.48E-12	BAIAP2, BAIAP2, BAIAP2, AATK, AZI1, C17orf56, C17orf89, SLC38A10, SLC38A10, C17orf55, TMEM105, BAHCC1, ACTG1, FSCN2, C17orf70, C17orf70, NPLOC4, TSPAN10, PDE6G, C17orf90, CCDC137, ARL16, HGS, MRPL12, SLC25A10, DYSFIP1, P4HB, ARHGDIA, THOC4, ANAPC11, ANAPC11, NPB, PCYT2, SIRT7, MAFG, MAFG, PYCR1, PYCR1, NOTUM, ASPSCR1, STRA13, LRRC45, RAC3, DCXR, RFNG, GPS1, DUS1L, FASN	CNV_8266, CNV_5036, CNV_30031, CNV_30032, CNV_4048, CNV_30855, CNV_30033, CNV_4327, CNV_32199, CNV_23535, CNV_0504, CNV_5039, CNV_5040, CNV_23536, CNV_30034, CNV_30035, CNV_30036, CNV_5041, CNV_7174, CNV_23319, CNV_7175, CNV_5042, CNV_7176	hsa-mir-657, hsa-mir-338
105	chr19	p13.3 - p12	231880	19922285	2352	0.528742	0	0	PPAP2C, PPAP2C, MIER2, THEG, SHC2, C19orf19, MADCAM1, C19orf20, CDC34, GZMM, BSG, BSG, HCN2, POLRMT, FGF22, RNF126, FSTL3, PRSSL1, PALM, C19orf21, PTBP1, PRG2, AZU1, PRTN3, ELA2, CFD, MED16, C19orf22, KISS1R, ARID3A, WDR18, GRIN3B, C19orf6, CNN2, ABCA7, HMHA1, POLR2E, GPX4, GPX4, SBNO2, SBNO2, STK11, C19orf26, ATP5D, MIDN, C19orf23, CIRBP, C19orf24, EFNA2, MUM1, NDUFS7, GAMT, GAMT, DAZAP1, RPS15,…	CNV_4065, CNV_5339, CNV_8264, CNV_30881, CNV_32227, CNV_30882, CNV_30883, CNV_30884, CNV_5928, CNV_32228, CNV_10540, CNV_30050, CNV_23563, CNV_23564, CNV_7203, CNV_30051, CNV_30052, CNV_30053, CNV_30049, CNV_30054, CNV_30055, CNV_33960, CNV_30056, CNV_30885, CNV_4066, CNV_2237, CNV_5065, CNV_5929, CNV_29682, CNV_29683, CNV_29684, CNV_23552, CNV_30057, CNV_23553, CNV_30058, CNV_7191, CNV_5066, CNV…	hsa-mir-1227, hsa-mir-637, hsa-mir-7-3, hsa-mir-220b, hsa-mir-1238, hsa-mir-638, hsa-mir-199a-1, hsa-mir-24-2, hsa-mir-27a, hsa-mir-23a, hsa-mir-181c, hsa-mir-181d, hsa-mir-639, hsa-mir-640
106	chr19	p13.3	429457	2280686	265	0.663159	0	1.85E-25	MADCAM1, C19orf20, CDC34, GZMM, BSG, BSG, HCN2, POLRMT, FGF22, RNF126, FSTL3, PRSSL1, PALM, C19orf21, PTBP1, PRG2, AZU1, PRTN3, ELA2, CFD, MED16, C19orf22, KISS1R, ARID3A, WDR18, GRIN3B, C19orf6, CNN2, ABCA7, HMHA1, POLR2E, GPX4, GPX4, SBNO2, SBNO2, STK11, C19orf26, ATP5D, MIDN, C19orf23, CIRBP, C19orf24, EFNA2, MUM1, NDUFS7, GAMT, GAMT, DAZAP1, RPS15, APC2, C19orf25, PCSK4, REEP6, ADAMTSL5, MEX3…	CNV_8264, CNV_30050, CNV_7203, CNV_30051, CNV_30052, CNV_30053, CNV_30049, CNV_30054, CNV_30055, CNV_33960, CNV_30056, CNV_30885, CNV_4066, CNV_2237, CNV_5065, CNV_5929, CNV_29682, CNV_29683, CNV_29684, CNV_23552, CNV_30057, CNV_23553, CNV_30058, CNV_7191, CNV_5066, CNV_10541, CNV_30059, CNV_30060, CNV_5930, CNV_30061, CNV_30062, CNV_30063, CNV_30064, CNV_30065, CNV_5067, CNV_5068	hsa-mir-1227
107	chr19	q13.31 - q13.33	49836436	56204257	808	0.558538	0	1.54E-71	PVR, CEACAM19, CEACAM16, BCL3, CBLC, BCAM, BCAM, PVRL2, PVRL2, TOMM40, APOE, APOC1, APOC4, APOC2, CLPTM1, RELB, SFRS16, ZNF342, GEMIN7, GEMIN7, NKPD1, TRAPPC6A, BLOC1S3, EXOC3L2, MARK4, CKM, KLC3, ERCC2, PPP1R13L, CD3EAP, ERCC1, ERCC1, FOSB, RTN2, RTN2, RTN2, FLJ40125, VASP, OPA3, OPA3, GPR4, EML2, GIPR, SNRPD2, QPCTL, FBXO46, SIX5, DMPK, DMPK, DMWD, RSHL1, SYMPK, FOXA3, IRF2BP1, LOC339344, NANOS…	CNV_0221, CNV_30910, CNV_5956, CNV_5103, CNV_5343, CNV_23566, CNV_9802, CNV_23567, CNV_5104, CNV_5957, CNV_7208, CNV_4083, CNV_30911, CNV_0516, CNV_32261, CNV_0517, CNV_5105, CNV_5106, CNV_10563, CNV_5958, CNV_5107, CNV_5108, CNV_5109, CNV_5110, CNV_5111, CNV_5112, CNV_2246, CNV_5113, CNV_9803, CNV_30912, CNV_5114, CNV_8874, CNV_4084, CNV_2247, CNV_7209, CNV_7210, CNV_8023, CNV_7211, CNV_7212, CN…	hsa-mir-330, hsa-mir-642, hsa-mir-769, hsa-mir-220c, hsa-mir-150
108	chr19	q13.42	60297891	60859808	88	0.5766	0	9.92E-12	PPP1R12C, TNNT1, TNNI3, C19orf51, SYT5, PTPRH, TMEM86B, SAPS1, HSPBP1, BRSK1, LOC284417, SUV420H2, COX6B2, IL11, TMEM190, RPL28, UBE2S, ISOC2, ZNF628, NAT14, LOC646643, ZNF579, FIZ1, ZNF524, ZNF784, ZNF580, ZNF580, ZNF581, CCDC106, U2AF2	CNV_8282, CNV_3201, CNV_8877, CNV_10570, CNV_30085
109	chr20	p13	8547	437233	67	0.987411	0	2.70E-302	DEFB125, DEFB126, DEFB127, DEFB128, DEFB129, DEFB32, C20orf96, ZCCHC3, SOX12, NRSN2, TRIB3, RBCK1, TBC1D20, CSNK2A1	CNV_4089, CNV_7923, CNV_9313, CNV_2249, CNV_6039, CNV_30117, CNV_31028, CNV_5120, CNV_2250
110	chr20	p13 - p11.23	444815	20695775	1798	0	-0.633502	0	CSNK2A1, TCF15, SRXN1, SCRT2, C20orf54, FAM110A, FAM110A, FAM110A, ANGPT4, RSPO4, PSMF1, PSMF1, C20orf46, LOC400831, SNPH, SDCBP2, SDCBP2, FKBP1A, FKBP1A, NSFL1C, SIRPB2, SIRPD, SIRPB1, SIRPG, SIRPA, SIRPA, SIRPA, PDYN, STK35, TGM3, TGM6, SNRPB, ZNF343, TMC2, NOL5A, IDH3B, EBF4, CPXM1, C20orf141, FAM113A, VPS16, VPS16, PTPRA, PTPRA, PTPRA, GNRH2, MRPS26, OXT, AVP, UBOX5, FASTKD5, ProSAPiP1, C20or…	CNV_5120, CNV_2250, CNV_6040, CNV_1991, CNV_6041, CNV_9819, CNV_10573, CNV_6042, CNV_4090, CNV_32404, CNV_7296, CNV_0536, CNV_1522, CNV_7297, CNV_22910, CNV_31029, CNV_32405, CNV_1992, CNV_32406, CNV_7299, CNV_32407, CNV_4091, CNV_7300, CNV_3205, CNV_31030, CNV_9820, CNV_8878, CNV_0222, CNV_6043, CNV_6044, CNV_6045, CNV_6046, CNV_7305, CNV_6047, CNV_5121, CNV_22540, CNV_6048, CNV_6049, CNV_6050, …	hsa-mir-103-2
111	chr20	p13 - p12.3	455825	5811294	583	0	-0.516259	1.28E-39	CSNK2A1, TCF15, SRXN1, SCRT2, C20orf54, FAM110A, FAM110A, FAM110A, ANGPT4, RSPO4, PSMF1, PSMF1, C20orf46, LOC400831, SNPH, SDCBP2, SDCBP2, FKBP1A, FKBP1A, NSFL1C, SIRPB2, SIRPD, SIRPB1, SIRPG, SIRPA, SIRPA, SIRPA, PDYN, STK35, TGM3, TGM6, SNRPB, ZNF343, TMC2, NOL5A, IDH3B, EBF4, CPXM1, C20orf141, FAM113A, VPS16, VPS16, PTPRA, PTPRA, PTPRA, GNRH2, MRPS26, OXT, AVP, UBOX5, FASTKD5, ProSAPiP1, C20or…	CNV_5120, CNV_2250, CNV_6040, CNV_1991, CNV_6041, CNV_9819, CNV_10573, CNV_6042, CNV_4090, CNV_32404, CNV_7296, CNV_0536, CNV_1522, CNV_7297, CNV_22910, CNV_31029, CNV_32405, CNV_1992, CNV_32406, CNV_7299, CNV_32407, CNV_4091, CNV_7300, CNV_3205, CNV_31030, CNV_9820, CNV_8878, CNV_0222, CNV_6043, CNV_6044, CNV_6045, CNV_6046, CNV_7305, CNV_6047, CNV_5121, CNV_22540, CNV_6048, CNV_6049, CNV_6050, …	hsa-mir-103-2
112	chr20	p12.3 - p12.2	6822367	9097488	165	0	-0.756991	6.09E-13	HAO1, TXNDC13, PLCB1, PLCB4	CNV_6053, CNV_22761, CNV_6054, CNV_23632, CNV_6055, CNV_6056, CNV_5124, CNV_6057, CNV_5346, CNV_4092, CNV_3206, CNV_8879, CNV_6058, CNV_32408, CNV_6059, CNV_4093, CNV_32409
113	chr20	p12.1	13964981	16344553	237	0	-0.825482	3.43E-39	MACROD2, FLRT3, FLRT3, MACROD2, KIF16B	CNV_10574, CNV_6062, CNV_9315, CNV_5449, CNV_3209, CNV_4096, CNV_30119, CNV_0537, CNV_30120, CNV_8105, CNV_9314, CNV_30121, CNV_7295, CNV_23247, CNV_10575, CNV_1523, CNV_1993, CNV_32412, CNV_30118, CNV_30122, CNV_9316, CNV_3210, CNV_9317, CNV_5448, CNV_30123, CNV_6063, CNV_6064, CNV_3211, CNV_6065, CNV_6066, CNV_32413, CNV_7298, CNV_10577, CNV_9318, CNV_10576, CNV_6067, CNV_8882, CNV_5126, CNV_51…
114	chr20	p12.1	15257108	15279357	4	0	-2.727911	2.80E-29	MACROD2, MACROD2	CNV_3211, CNV_10577, CNV_9318, CNV_10576
115	chr20	p11.23 - p11.21	20789362	22576408	103	0.67753	0	9.72E-233	C20orf19, XRN2, NKX2-4, NKX2-2, PAX1, FOXA2, FOXA2	CNV_23621, CNV_6080, CNV_23622, CNV_10579, CNV_32414, CNV_1303
116	chr20	p11.22	21404592	21833358	28	1.015303	0	1.68E-16	NKX2-2, PAX1
117	chr22	q11.21	17280246	20440382	357	0.520944	0	6.65E-21	PRODH, DGCR2, DGCR14, TSSK2, GSC2, SLC25A1, CLTCL1, HIRA, MRPL40, C22orf39, UFD1L, CDC45L, CLDN5, 5-Sep, GP1BB, TBX1, TBX1, TBX1, GNB1L, C22orf29, TXNRD2, COMT, COMT, ARVCF, C22orf25, DGCR8, HTF9C, RANBP1, ZDHHC8, RTN4R, DGCR6L, RIMBP3, ZNF74, SCARF2, KLHL22, MED15, PI4KA, PI4KA, SERPIND1, SNAP29, CRKL, AIFM3, AIFM3, LZTR1, THAP7, P2RX6, SLC7A4, HIC2, UBE2L3, YDJC, CCDC116, SDF2L1, PPIL2, YPEL1	CNV_8276, CNV_4116, CNV_3237, CNV_9330, CNV_8900, CNV_7331, CNV_31070, CNV_22959, CNV_29715, CNV_30148, CNV_30149, CNV_8899, CNV_8039, CNV_31071, CNV_10605, CNV_8901, CNV_6142, CNV_30150, CNV_2008, CNV_2261, CNV_5168, CNV_30151, CNV_30152, CNV_4117, CNV_30155, CNV_30154, CNV_30153, CNV_30156, CNV_30157, CNV_7332, CNV_5169, CNV_22750, CNV_6143, CNV_30158, CNV_5170, CNV_30159, CNV_0816, CNV_2262, C…	hsa-mir-185, hsa-mir-649, hsa-mir-301b, hsa-mir-130b
118	chr22	q12.3 - q13.1	35711356	37180670	239	0.553647	0	5.19E-24	C22orf33, TST, MPST, KCTD17, TMPRSS6, IL2RB, C1QTNF6, SSTR3, RAC2, PSCD4, ELFN2, MFNG, CARD10, CDC42EP1, LGALS2, GGA1, GGA1, SH3BP1, PDXP, LGALS1, NOL12, TRIOBP, TRIOBP, TRIOBP, H1F0, GCAT, GALR3, ANKRD54, EIF3EIP, MICALL1, C22orf23, POLR2F, SOX10, PICK1, SLC16A8, BAIAP2L2, PLA2G6, MAFF, MAFF, TMEM184B, CSNK1E, CSNK1E, KCNJ4, KCNJ4	CNV_9846, CNV_5184, CNV_30162, CNV_30163, CNV_10626, CNV_4128, CNV_6149, CNV_5185, CNV_5186, CNV_23652, CNV_9847	hsa-mir-658, hsa-mir-659
119	chr22	q13.33	48548285	49427713	148	0.562765	0	2.68E-17	BRD1, ZBED4, ALG12, CRELD2, PIM3, IL17REL, TTLL8, MLC1, MLC1, MOV10L1, PANX2, TRABD, SELO, TUBGCP6, HDAC10, MAPK12, MAPK11, PLXNB2, FAM116B, SAPS2, SBF1, ADM2, MIOX, LMF2, NCAPH2, NCAPH2, SCO2, TYMP, TYMP, LOC440836, KLHDC7B, LOC644186, CPT1B, CPT1B, CPT1B, CHKB, CHKB, MAPK8IP2, MAPK8IP2, ARSA	CNV_8256, CNV_29723, CNV_30166, CNV_30167, CNV_5192, CNV_4139, CNV_7354, CNV_5193, CNV_9854
120	chrX	p22.33 - q11.1	2710116	63557691	4528	0	-0.716292	0	XG, GYG2, ARSD, ARSD, ARSE, ARSH, ARSF, MXRA5, PRKX, NLGN4X, NLGN4X, VCX3A, HDHD1A, STS, VCX, PNPLA4, VCX2, VCX3B, KAL1, FAM9A, FAM9B, TBL1X, GPR143, SHROOM2, WWC3, CLCN4, MID1, MID1, MID1, HCCS, ARHGAP6, ARHGAP6, ARHGAP6, AMELX, MSL3L1, MSL3L1, MSL3L1, FRMPD4, PRPS2, TLR7, TLR8, TMSL3, TMSB4X, FAM9C, EGFL6, LOC170082, RAB9A, TRAPPC2, OFD1, GPM6B, GPM6B, GPM6B, GPM6B, GEMIN8, GLRA2, FANCB, MOSPD2…	CNV_4142, CNV_8293, CNV_3260, CNV_8291, CNV_7776, CNV_7777, CNV_7778, CNV_8294, CNV_7780, CNV_7781, CNV_0820, CNV_2274, CNV_7786, CNV_3247, CNV_23918, CNV_1837, CNV_9855, CNV_7790, CNV_6730, CNV_23920, CNV_8907, CNV_9335, CNV_1838, CNV_7794, CNV_5360, CNV_5359, CNV_3248, CNV_8296, CNV_8295, CNV_0655, CNV_9336, CNV_7796, CNV_8297, CNV_8908, CNV_0362, CNV_1533, CNV_31544, CNV_4143, CNV_8909, CNV_18…	hsa-mir-651, hsa-mir-221, hsa-mir-222, hsa-mir-532, hsa-mir-188, hsa-mir-500, hsa-mir-362, hsa-mir-501, hsa-mir-660, hsa-mir-502, hsa-mir-98, hsa-let-7f-2
121	chrX	p21.3 - p21.1	25308017	36609050	846	0	-0.821019	5.84E-42	MAGEB18, MAGEB6, MAGEB10, WDR42B, IL1RAPL1, MAGEB2, MAGEB3, MAGEB4, MAGEB1, MAGEB1, NR0B1, CXorf21, GK, MAP3K7IP3, FTHL17, DMD, DMD, DMD, DMD, DMD, DMD, DMD, DMD, DMD, DMD, DMD, DMD, FAM47A, TMEM47, FAM47B, MAGEB16, CXorf22, CXorf59, CXorf30	CNV_3265, CNV_1844, CNV_4146, CNV_4147, CNV_31546, CNV_6736, CNV_0241, CNV_9860, CNV_7779, CNV_9339, CNV_23917, CNV_4148, CNV_9340, CNV_8911, CNV_1845, CNV_0242, CNV_1313, CNV_8302, CNV_7782, CNV_7783, CNV_22764
122	chrX	p21.2	30137498	31004008	90	0	-0.597957	1.69E-22	MAGEB2, MAGEB3, MAGEB4, MAGEB1, MAGEB1, NR0B1, CXorf21, GK, MAP3K7IP3, FTHL17	CNV_3265, CNV_9339, CNV_23917
123	chrX	p21.1 - p11.4	36964777	41433561	347	0	-0.600146	1.91E-23	PRRG1, LANCL3, XK, CYBB, DYNLT3, CXorf27, SYTL5, SRPX, RPGR, RPGR, OTC, TSPAN7, MID1IP1, MID1IP1, BCOR, BCOR, BCOR, ATP6AP2, CXorf38, MED14, USP9X, DDX3X, NYX, CASK, GPR34	CNV_6737, CNV_8303, CNV_6738, CNV_0657, CNV_9341, CNV_7784, CNV_22545, CNV_7785, CNV_7787
124	chrX	p11.4 - p11.3	41631875	44807102	204	0	-5.087696	0	CASK, MAOA, MAOB, NDP, EFHC2, FUNDC1, DUSP21, UTX	CNV_7787, CNV_23919, CNV_7788
125	chrX	p11.4 - p11.3	41848987	42732931	38	0	-6.123498	3.97E-23		CNV_7787, CNV_23919
126	chrX	p11.3	42777515	42875364	4	0	-1.369221	1.83E-132		CNV_7787
127	chrX	p11.3	43000439	43657746	46	0	-5.96306	7.25E-21	MAOA, MAOB
128	chrX	p11.3	43745881	44078583	32	0	-6.128137	1.06E-19	EFHC2	CNV_7788
129	chrX	p11.3	44588602	44601699	4	0	-3.51367	8.11E-15	DUSP21
130	chrX	p11.3	44605889	44807102	25	0	-5.967957	3.15E-12	UTX
131	chrX	p11.22 - p11.21	52657689	55140445	237	0	-0.563715	2.24E-27	SSX7, SSX2, SSX2, SPANXN5, XAGE5, XAGE3, XAGE3, FAM156A, FAM156B, FAM156A, FAM156B, GPR173, TSPYL2, JARID1C, IQSEC2, IQSEC2, SMC1A, RIBC1, RIBC1, HSD17B10, HUWE1, PHF8, FAM120C, WNK3, TSR2, FGD1, GNL3L, ITIH5L, MAGED2, MAGED2, MAGED2, TRO, TRO, TRO, PFKFB1, APEX2, ALAS2, PAGE2B, PAGE2	CNV_23256, CNV_22864	hsa-mir-98, hsa-let-7f-2
132	chrX	q11.1 - q28	63569532	154582614	6410	0	-0.679454	0	KIAA1166, ZC3H12B, LAS1L, MSN, VSIG4, HEPH, HEPH, EDA2R, AR, AR, OPHN1, YIPF6, STARD8, EFNB1, PJA1, PJA1, FAM155B, EDA, EDA, EDA, EDA, EDA, DGAT2L4, OTUD6A, IGBP1, DGAT2L6, DGAT2L3, P2RY4, ARR3, RAB41, PDZD11, KIF4A, GDPD2, DLG3, DLG3, TEX11, SLC7A3, SNX12, FOXO4, LOC158830, IL2RG, MED12, NLGN3, GJB1, GJB1, ZMYM3, ZMYM3, NONO, ITGB1BP2, TAF1, OGT, ACRC, CXCR3, RGAG4, NHSL2, FLJ44635, PIN4, ERCC6L…	CNV_3251, CNV_4153, CNV_9346, CNV_1851, CNV_1852, CNV_4154, CNV_3266, CNV_33166, CNV_9347, CNV_22769, CNV_33167, CNV_22600, CNV_7797, CNV_6739, CNV_4155, CNV_33168, CNV_33169, CNV_31555, CNV_33170, CNV_33171, CNV_33172, CNV_9348, CNV_0244, CNV_8307, CNV_3252, CNV_1853, CNV_4156, CNV_0245, CNV_6740, CNV_3267, CNV_8308, CNV_0246, CNV_9349, CNV_7799, CNV_23156, CNV_22640, CNV_23925, CNV_1854, CNV_33…	hsa-mir-223, hsa-mir-421, hsa-mir-374b, hsa-mir-545, hsa-mir-374a, hsa-mir-384, hsa-mir-325, hsa-mir-361, hsa-mir-652, hsa-mir-448, hsa-mir-766, hsa-mir-220a, hsa-mir-363, hsa-mir-92a-2, hsa-mir-19b-2, hsa-mir-20b, hsa-mir-18b, hsa-mir-106a, hsa-mir-450b, hsa-mir-450a-1, hsa-mir-450a-2, hsa-mir-542, hsa-mir-503, hsa-mir-424, hsa-mir-934, hsa-mir-504, hsa-mir-505, hsa-mir-890, hsa-mir-888, hsa-mir…
133	chrX	q21.1 - q22.1	78666432	99406293	971	0	-0.808796	1.38E-71	TBX22, TBX22, FAM46D, BRWD3, NSBP1, SH3BGRL, POU3F4, CYLC1, RPS6KA6, HDX, APOOL, SATL1, ZNF711, POF1B, CHM, DACH2, KLHL4, KLHL4, CPXCR1, TGIF2LX, PABPC5, PCDH11X, PCDH11X, PCDH11X, NAP1L3, FAM133A, DIAPH2, DIAPH2, RPA4	CNV_6740, CNV_3267, CNV_8308, CNV_0246, CNV_9349, CNV_7799, CNV_23156, CNV_22640, CNV_23925, CNV_1854, CNV_33173, CNV_23926, CNV_0247, CNV_0248, CNV_6741, CNV_1855, CNV_1856, CNV_22536, CNV_23927, CNV_3268, CNV_4157, CNV_23928, CNV_1857, CNV_4158, CNV_33174, CNV_3253, CNV_1858, CNV_0249, CNV_1859, CNV_22660, CNV_6742, CNV_1860, CNV_23167, CNV_23929, CNV_6743, CNV_9350, CNV_7800, CNV_4159, CNV_186…	hsa-mir-361
134	chrX	q22.3	103700529	105115479	160	0	-0.822936	3.70E-16	IL1RAPL2, TEX13A, NRK	CNV_4161, CNV_0250, CNV_8310
135	chrX	q24	117181981	120028837	281	0	-0.550497	1.13E-23	WDR44, DOCK11, IL13RA1, ZCCHC12, LONRF3, KIAA1210, PGRMC1, SLC25A43, SLC25A5, CXorf56, UBE2A, UBE2A, NKRF, 6-Sep, 6-Sep, ANKRD58, RPL39, UPF3B, RNF113A, NDUFA1, AKAP14, AKAP14, NKAP, RHOXF2B, RHOXF2, RHOXF1, RHOXF2, RHOXF2B, ZBTB33, FAM70A, ATP1B4, LAMP2, LAMP2, CUL4B, CUL4B, MCTS1, C1GALT1C1, CT47.4, CT47.3, CT47.2, CT47.1, CT47.11, CT47.8, CT47.6, CT47.5, CT47.10, CT47.9, CT47.1, CT47.11, CT47.…	CNV_6745, CNV_4167, CNV_31559, CNV_23330, CNV_6746, CNV_4168, CNV_31560, CNV_33176, CNV_0668, CNV_31561	hsa-mir-766
136	chrX	q25	123458345	128019444	217	0	-0.817702	9.09E-20	ODZ1, WDR40C, WDR40B, LOC100130613, ACTRT1	CNV_8914, CNV_0253, CNV_4170, CNV_6748, CNV_23076, CNV_4171, CNV_7762, CNV_6749
137	chrX	q26.3	133510887	136071704	268	0	-0.579675	2.67E-14	PLAC1, FAM122B, FAM122C, MOSPD1, FAM127C, FAM127A, FAM127B, CXorf48, CXorf48, ZNF75, ZNF449, DDX26B, CT45-1, CT45-2, CT45-4, CT45-3, CT45-4, CT45-5, CT45-6, SAGE1, TMEM32, SLC9A6, FHL1, MAP7D3, GPR112, BRS3, HTATSF1, VGLL1, CD40LG, ARHGEF6, RBMX, GPR101	CNV_0254, CNV_4173, CNV_2130, CNV_2280, CNV_33177, CNV_9353, CNV_4174, CNV_3256, CNV_31562, CNV_31563, CNV_33178, CNV_0669, CNV_0826, CNV_2281, CNV_33179, CNV_23915, CNV_31564, CNV_33180, CNV_6751	hsa-mir-934
138	chrX	q26.3 - q27.3	136656209	146268532	546	0	-0.818342	4.22E-47	FGF13, FGF13, F9, MCF2, MCF2, ATP11C, LOC347487, SOX3, CDR1, SPANXB2, SPANXB1, SPANXB2, SPANXB1, LDOC1, SPANXC, SPANXA2, SPANXA1, SPANXA2, SPANXA1, SPANXD, SPANXE, MAGEC3, MAGEC3, MAGEC1, MAGEC2, SPANXN4, SPANXN3, SLITRK4, SPANXN2, UBE2NL, SPANXN1, SLITRK2, CXorf1	CNV_7764, CNV_7765, CNV_4175, CNV_9354, CNV_3270, CNV_31565, CNV_3257, CNV_31566, CNV_8311, CNV_8312, CNV_33181, CNV_0827, CNV_2282, CNV_31567, CNV_31568, CNV_0255, CNV_31569, CNV_33182, CNV_9863, CNV_1866, CNV_4176, CNV_7766, CNV_7767, CNV_3271, CNV_8313, CNV_33183, CNV_1867, CNV_0670, CNV_31570, CNV_33184	hsa-mir-504, hsa-mir-505, hsa-mir-890, hsa-mir-888, hsa-mir-892a, hsa-mir-892b, hsa-mir-891b, hsa-mir-891a, hsa-mir-513c, hsa-mir-513b, hsa-mir-513a-1, hsa-mir-513a-2, hsa-mir-506, hsa-mir-507, hsa-mir-508, hsa-mir-509-2, hsa-mir-509-3, hsa-mir-509-1, hsa-mir-510, hsa-mir-514-1, hsa-mir-514-2, hsa-mir-514-3
139	chrX	q28	153194224	153262507	11	0	-2.364971	1.11E-69	TKTL1, FLNA, EMD	CNV_7770, CNV_7771, CNV_0673, CNV_0344, CNV_31575, CNV_0674
140	chrX	q28	153194224	153211806	3	0	-6.345479	5.77E-25	TKTL1	CNV_7770, CNV_7771
141	chrY	p11.31	2710250	3223785	58	3.26946	0	0	SRY, RPS4Y1, ZFY
142	chrY	p11.31	2710250	2797677	21	4.342959	0	1.06E-24	SRY, RPS4Y1
143	chrY	p11.31	2807241	2817393	3	5.45766	0	8.88E-12
144	chrY	p11.31	2825695	2891917	13	5.220739	0	1.12E-37	ZFY
145	chrY	p11.31	2934541	2971461	7	5.217766	0	4.56E-20
146	chrY	p11.2	3944756	6518297	71	0.835291	0	6.53E-154	PCDH11Y, PCDH11Y, PCDH11Y, TSPY2	CNV_31579, CNV_4179, CNV_2283, CNV_2284, CNV_33189, CNV_31580, CNV_31581, CNV_31582
147	chrY	p11.2	3944756	4026670	3	2.359378	0	2.26E-15		CNV_31579
148	chrY	p11.2	4395165	4598174	6	2.215883	0	1.84E-23
149	chrY	p11.2	6652668	10538008	351	3.313839	0	0	AMELY, TBL1Y, PRKY, LOC728137, TSPY1, LOC728137, LOC728137	CNV_4180, CNV_4181, CNV_31583, CNV_33190, CNV_0829, CNV_2285, CNV_33191, CNV_31584, CNV_4182
150	chrY	p11.2	6696521	6797978	11	4.403116	0	9.57E-13	AMELY
151	chrY	p11.2	6920956	7003968	17	4.6903	0	2.16E-29	TBL1Y
152	chrY	p11.2	7010855	7019724	4	1.996636	0	1.51E-18	TBL1Y
153	chrY	p11.2	7024103	7165849	11	4.663777	0	1.52E-18
154	chrY	p11.2	7213162	7231263	5	5.169029	0	6.06E-15	PRKY
155	chrY	p11.2	7319788	7365547	5	5.172358	0	7.54E-14
156	chrY	p11.2	7384329	7676616	21	2.115279	0	2.69E-63
157	chrY	p11.2	7442714	7631465	9	4.349319	0	9.59E-45
158	chrY	p11.2	7700296	7709819	3	5.25397	0	6.51E-10
159	chrY	p11.2	7739871	7782732	8	2.127655	0	1.66E-25		CNV_4180
160	chrY	p11.2	7758446	7776465	3	4.126584	0	2.88E-14		CNV_4180
161	chrY	p11.2	7799414	7806805	3	5.561057	0	5.89E-12		CNV_4180
162	chrY	p11.2	7870200	7893224	3	5.384321	0	7.94E-11		CNV_4180
163	chrY	p11.2	7969774	8005474	6	4.686714	0	5.57E-11		CNV_4180
164	chrY	p11.2	8014895	8095187	14	4.391338	0	1.56E-15		CNV_4180
165	chrY	p11.2	8241430	9132286	101	4.049685	0	2.18E-54
166	chrY	p11.2	8241430	8287173	10	5.095047	0	6.61E-10
167	chrY	p11.2	8473862	8641879	29	4.643996	0	1.31E-10
168	chrY	p11.2	10254743	10511455	10	4.75068	0	1.18E-17		CNV_31584, CNV_4182
169	chrY	p11.2 - q11.1	10604328	12412924	10	0.678014	0	7.26E-22		CNV_4182, CNV_31585
170	chrY	q11.21 - q11.223	12573948	24685522	743	3.231136	0	0	USP9Y, DDX3Y, DDX3Y, UTY, UTY, UTY, TMSB4Y, VCY, VCY1B, VCY, VCY1B, NLGN4Y, XKRY2, XKRY, CDY2B, CDY2A, CDY2A, CDY2B, XKRY2, XKRY, HSFY2, HSFY1, HSFY2, HSFY1, HSFY1, HSFY2, HSFY1, HSFY2, CD24, CYorf15A, CYorf15B, JARID1D, EIF1AY, RPS4Y2, RBMY1A1, RBMY1B, RBMY1A1, RBMY1D, RBMY1E, RBMY1A1, RBMY1B, RBMY1A1, RBMY1D, RBMY1E, RBMY1D, RBMY1B, RBMY1A1, RBMY1A1, RBMY1B, RBMY1A1, RBMY1E, RBMY1D, PRY2, PRY, …	CNV_23930, CNV_0830, CNV_2287, CNV_2286, CNV_4183, CNV_31586, CNV_31587, CNV_31588, CNV_23931, CNV_23932, CNV_0831, CNV_4184, CNV_0832, CNV_31589, CNV_31590, CNV_0833, CNV_31591, CNV_4185, CNV_2292, CNV_33192, CNV_2289, CNV_0834, CNV_2290, CNV_2293, CNV_33193, CNV_2288, CNV_2291
171	chrY	q11.21	12593044	12611824	5	5.105762	0	2.19E-14
172	chrY	q11.21	12771955	12852969	5	4.786623	0	4.84E-12		CNV_0830
173	chrY	q11.21	12909443	12974099	5	4.886251	0	4.15E-12		CNV_0830
174	chrY	q11.21	13052433	13101434	4	5.242132	0	9.63E-13
175	chrY	q11.21	13137397	13536527	56	4.193241	0	7.82E-48	USP9Y, DDX3Y, DDX3Y
176	chrY	q11.21 - q11.221	13716131	14458285	89	3.927414	0	1.05E-44	UTY, UTY, UTY, TMSB4Y
177	chrY	q11.21	14063595	14091743	7	5.229158	0	1.46E-10	UTY, UTY, UTY
178	chrY	q11.221	14309830	14352478	10	5.033585	0	1.89E-11	TMSB4Y
179	chrY	q11.221	14555672	14599038	5	4.738923	0	9.29E-11
180	chrY	q11.221	14600965	14687914	7	0.752921	0	2.42E-132	VCY, VCY1B, VCY, VCY1B
181	chrY	q11.221	14679379	14684359	3	3.034866	0	1.07E-13
182	chrY	q11.221	14697876	14796705	8	4.815235	0	8.33E-17
183	chrY	q11.221	14833536	14903485	4	1.176948	0	4.45E-49
184	chrY	q11.221	14913212	14994904	6	4.466313	0	2.85E-10
185	chrY	q11.221	15088858	15143338	6	4.911828	0	1.54E-14
186	chrY	q11.221	15152154	15208812	11	4.948291	0	7.42E-28	NLGN4Y
187	chrY	q11.221	15221012	15241847	3	1.026231	0	8.20E-50	NLGN4Y
188	chrY	q11.221	15245572	15290754	13	4.382967	0	1.62E-15	NLGN4Y
189	chrY	q11.221	15296298	15358572	14	4.895436	0	2.34E-31	NLGN4Y
190	chrY	q11.221	15362320	15370227	3	0.754303	0	4.16E-91	NLGN4Y
191	chrY	q11.221	15396680	15565159	21	4.681389	0	2.14E-39	NLGN4Y
192	chrY	q11.221	15587541	15655203	5	1.811608	0	1.62E-29
193	chrY	q11.221	15707107	15911589	11	5.056077	0	8.76E-29
194	chrY	q11.221	16085063	16140006	4	5.093822	0	2.68E-12
195	chrY	q11.221	16203672	16290347	7	4.471893	0	4.29E-11
196	chrY	q11.221	16399408	16506725	8	5.137631	0	2.51E-23
197	chrY	q11.221	16614463	16724092	9	4.668	0	1.14E-17
198	chrY	q11.221	16734978	16936459	12	4.630787	0	3.90E-20
199	chrY	q11.221	17181256	17492682	21	4.206166	0	1.06E-20
200	chrY	q11.221	17503255	17649093	11	1.797488	0	2.20E-52
201	chrY	q11.221	17530133	17558153	3	4.768225	0	1.24E-20
202	chrY	q11.221	17587974	17615390	3	5.685506	0	4.36E-29
203	chrY	q11.221	17661991	17767511	6	4.796235	0	3.34E-14
204	chrY	q11.221	17778138	17801268	3	2.103691	0	2.14E-11
205	chrY	q11.221 - q11.222	17872830	19501392	20	4.069716	0	4.03E-16	XKRY2, XKRY, CDY2B, CDY2A, CDY2A, CDY2B, XKRY2, XKRY, HSFY2, HSFY1, HSFY2, HSFY1, HSFY1, HSFY2, HSFY1, HSFY2	CNV_2287, CNV_2286, CNV_4183, CNV_31586, CNV_31587
206	chrY	q11.222 - q11.223	19617148	21318093	137	3.998317	0	1.65E-79	CYorf15A, CYorf15B, JARID1D, EIF1AY	CNV_31588, CNV_23932
207	chrY	q11.222	19969642	20080398	5	2.881616	0	1.45E-11		CNV_31588
208	chrY	q11.222	21140227	21151155	4	5.933213	0	1.12E-10	EIF1AY	CNV_31588
209	chrY	q11.223	21347296	21355453	3	5.431779	0	2.61E-12	RPS4Y2	CNV_31588
210	chrY	q11.223	21378553	21401805	3	5.407339	0	3.75E-11
211	chrY	q11.223	21605221	21793831	12	4.548969	0	1.14E-19
212	chrY	q11.223	21954621	21960060	3	1.839034	0	2.88E-18		CNV_0831, CNV_4184
213	chrY	q11.223	21968493	24685522	67	3.735078	0	3.56E-19	RBMY1A1, RBMY1B, RBMY1A1, RBMY1D, RBMY1E, RBMY1A1, RBMY1B, RBMY1A1, RBMY1D, RBMY1E, RBMY1D, RBMY1B, RBMY1A1, RBMY1A1, RBMY1B, RBMY1A1, RBMY1E, RBMY1D, PRY2, PRY, RBMY1F, RBMY1J, RBMY1F, RBMY1J, PRY2, PRY, BPY2, BPY2C, BPY2B, DAZ4, DAZ4, DAZ1, DAZ2, DAZ4, DAZ2, DAZ2, DAZ3, CDY1, CDY1B, CDY1B, CDY1	CNV_0831, CNV_4184, CNV_0832, CNV_31589, CNV_31590, CNV_0833, CNV_31591, CNV_4185, CNV_2292, CNV_33192, CNV_2289, CNV_0834, CNV_2290, CNV_2293, CNV_33193, CNV_2288, CNV_2291
214	chrY	q11.223 - q11.23	24754007	27193624	24	1.190735	0	2.77E-105	BPY2, BPY2C, BPY2B, DAZ3, DAZ2, DAZ4, DAZ1, DAZ2, DAZ4, DAZ3, BPY2, BPY2B, BPY2C, CDY1, CDY1B, CDY1B, CDY1	CNV_4185, CNV_33193, CNV_33194, CNV_31592
215	chrY	q11.23	26915470	26958014	5	2.731268	0	3.45E-21		CNV_4185, CNV_31592
